# Supplementary material for: The rat striatum responds to nigro-striatal degeneration via the increased expression of proteins associated with growth and regeneration of neuronal circuitry
Source: Proteome Sci. 2014 Apr 28;12:20. doi: 10.1186/1477-5956-12-20 (PMC4021461; doi:10.1186/1477-5956-12-20)
Supplement: Additional files 1: Table S1 — A list of all the proteins that were identified by MALDI TOF/TOF mass spectrometry with total ion score confidence intervals of greater than 95% and peptide rank of 1. For each protein identified, the corresponding NCBInr Accession number is shown, together with the total ion score confidence interval (C.I).% and the number of peptides used for the identification. iTRAQ ratios, iTRAQ ratio standard deviation and number of peptides used for the iTRAQ-quantification are also shown for each protein. Proteins highlighted in bold font are those that met the significance criteria for inclusion into the tables in the manuscript (i.e. more than 2 peptides, +/- 1.25x fold change and a p-vaule of less than 0.05. The iTRAQ tags were assigned as follows: 114 control (unlesioned), 115 - 3 days-post lesion, 116 - 7 days post-lesion, 117 - 14 days post-lesion. [file 1477-5956-12-20-S1.xls]

## Sheet: Sheet1
Rank	Protein Name	Accession Number	Peptide Count	Total Ion Score C.I. %	Avg iTRAQ ratio * (115/114)	Avg iTRAQ ratio * (116/114)	Avg iTRAQ ratio * (117/114)	iTRAQ Standard Deviation * (115/114)	iTRAQ Standard Deviation * (116/114)	iTRAQ Standard Deviation * (117/114)	iTRAQ Peptides (115/114)	iTRAQ Peptides (116/114)	iTRAQ Peptides (117/114)
1	RecName: Full=Spectrin alpha chain, brain; AltName: Full=Alpha-II spectrin; AltName: Full=Fodrin al	gi|17380501	84	100	1.04238	0.978982	0.982912	0.368643	0.317446	0.35584	97	97	97
2	spectrin beta chain, brain 1 [Rattus norvegicus]	gi|61557085	54	100	1.13985	0.987812	0.982337	0.4759	0.401267	0.514064	65	65	65
3	clathrin heavy chain 1 [Rattus norvegicus]	gi|9506497	40	100	0.909377	1.05305	1.1104	0.389454	0.358903	0.333714	46	46	46
4	spectrin beta chain, brain 2 [Rattus norvegicus]	gi|9507135	38	100	0.881255	0.976045	1.00993	0.331952	0.390004	0.483796	39	39	39
5	sodium/potassium-transporting ATPase subunit alpha-3 [Rattus norvegicus]	gi|6978547	30	100	1.14307	0.977141	0.95059	0.461477	0.326158	0.333127	44	44	44
6	cytoplasmic dynein 1 heavy chain 1 [Rattus norvegicus]	gi|148491097	35	100	1.03998	0.926067	0.931392	0.326132	0.310053	0.301328	38	38	38
7	microtubule-associated protein 2 [Rattus norvegicus]	gi|6981182	28	100	0.920419	1.06684	1.08904	0.343469	0.305227	0.3922	32	32	32
8	heat shock cognate 71 kDa protein [Rattus norvegicus]	gi|13242237	21	100	0.996376	0.989894	1.02876	0.238423	0.286571	0.223662	33	33	33
9	microtubule-associated protein 1A [Rattus norvegicus]	gi|13591886	27	100	1.1862	0.96789	1.03191	0.420528	0.341833	0.485767	29	29	29
10	brain-specific alpha actinin 1 isoform [Rattus norvegicus]	gi|38018016	25	100	0.857597	0.863802	0.898324	0.301877	0.336982	0.284104	30	30	30
11	ATPase alpha1,Na/K	gi|358959	23	100	1.03943	0.971576	0.948313	0.361758	0.28451	0.292551	31	31	31
12	dihydropyrimidinase-related protein 2 [Mus musculus]	gi|40254595	21	100	1.1945	1.09334	1.11539	0.676478	0.421064	0.530404	27	27	27
13	RecName: Full=Microtubule-associated protein 1B; Short=MAP-1B; AltName: Full=Neuraxin; Contains: Re	gi|19856246	22	100	1.24182	1.02833	1.01458	0.431417	0.298163	0.265874	24	24	24
14	tubulin beta-5 chain [Mus musculus]	gi|7106439	20	100	1.14776	1.01363	1.11698	0.759683	0.512301	0.587412	54	54	54
15	tubulin T beta15	gi|224839	20	100	1.16349	1.04556	1.11981	0.748739	0.542024	0.656757	60	60	60
16	sodium/potassium-transporting ATPase subunit alpha-2 precursor [Rattus norvegicus]	gi|6978545	23	100	1.16178	0.986694	0.991935	0.411279	0.388186	0.31177	32	32	32
17	aconitate hydratase, mitochondrial precursor [Rattus norvegicus]	gi|40538860	21	100	0.790099	0.930315	1.00509	0.295086	0.243376	0.250993	26	26	26
18	tubulin beta-2C chain [Rattus norvegicus]	gi|40018568	19	100	1.19011	1.03136	1.09468	0.801214	0.418967	0.671601	49	49	49
19	2',3'-cyclic-nucleotide 3'-phosphodiesterase [Rattus norvegicus]	gi|57977323	22	100	1.9227	0.905494	0.851678	0.589893	0.384078	0.245509	29	29	29
20	heat shock protein HSP 90-alpha [Rattus norvegicus]	gi|28467005	21	100	1.09552	1.11175	0.918684	0.28342	0.393033	0.342723	25	25	25
21	Eno1 protein [Rattus norvegicus]	gi|38649320	19	100	1.0301	1.11485	1.07612	0.59201	0.605118	0.530372	25	25	25
22	neuron-specific class III beta-tubulin [Rattus norvegicus]	gi|20799322	16	100	1.20732	0.998842	1.09825	0.774798	0.466003	0.635097	44	44	44
23	syntaxin-binding protein 1 [Rattus norvegicus]	gi|6981602	18	100	1.07306	1.08063	1.03691	0.344612	0.337057	0.383536	19	19	19
24	Heat shock protein 90kDa alpha (cytosolic), class B member 1 [Rattus norvegicus]	gi|51859516	22	100	1.15486	1.1617	0.924233	0.585329	0.8053	0.501132	25	25	25
25	ATP synthase subunit beta, mitochondrial precursor [Rattus norvegicus]	gi|54792127	18	100	0.928063	0.986141	1.05606	0.490892	0.213688	0.455893	25	25	25
26	tubulin alpha-1B chain [Mus musculus]	gi|34740335	19	100	1.20245	1.1706	1.11696	0.442241	0.402934	0.58193	36	36	36
27	tubulin alpha-1A chain [Mus musculus]	gi|6755901	19	100	1.12975	1.14296	1.084	0.43977	0.439578	0.560701	35	35	35
28	AP-2 complex subunit beta [Rattus norvegicus]	gi|18034787	21	100	0.846852	0.97501	0.960536	0.311777	0.382524	0.279302	26	26	26
29	RecName: Full=Plasma membrane calcium-transporting ATPase 1; Short=PMCA1; AltName: Full=Plasma memb	gi|14286099	15	100	0.886581	0.788627	0.786993	0.223701	0.258756	0.269077	17	17	17
30	vesicle-fusing ATPase [Rattus norvegicus]	gi|13489067	18	100	0.998659	1.08002	0.963372	0.211228	0.230947	0.262745	22	22	22
31	pyruvate kinase isozymes M1/M2 [Rattus norvegicus]	gi|16757994	15	100	1.08008	1.07197	1.05551	0.429926	0.408648	0.413448	21	21	21
32	tubulin alpha-1C chain [Rattus norvegicus]	gi|58865558	18	100	1.14538	1.13971	1.08267	0.453658	0.444383	0.563949	34	34	34
33	tubulin alpha-4A chain [Mus musculus]	gi|6678467	18	100	1.19052	1.13967	1.07072	0.446014	0.396707	0.586383	32	32	32
34	malate dehydrogenase, mitochondrial precursor [Rattus norvegicus]	gi|42476181	14	100	1.00697	1.02931	1.06275	0.332971	0.353213	0.395341	23	23	23
35	Tpi1 protein [Rattus norvegicus]	gi|38512111	12	100	1.06841	1.04335	1.19135	0.271113	0.326137	0.302948	14	14	14
36	NF-M protein [Rattus norvegicus]	gi|205688	16	100	1.89507	0.939166	0.827344	0.531302	0.254837	0.239314	19	19	19
37	14-3-3 protein epsilon [Rattus norvegicus]	gi|13928824	14	100	1.14418	1.0238	0.911536	0.302384	0.321828	0.277331	16	16	16
38	hexokinase-1 [Rattus norvegicus]	gi|6981022	16	100	0.894339	1.11552	1.06965	0.236341	0.324943	0.399929	17	17	17
39	L-lactate dehydrogenase A chain [Rattus norvegicus]	gi|8393706	14	100	0.803475	0.950618	0.87189	0.297904	0.172355	0.173305	14	14	14
40	14-3-3 zeta isoform [Rattus norvegicus]	gi|1051270	12	100	1.01659	1.08019	1.01142	0.542996	0.453104	0.380737	23	23	23
41	dynamin-1 [Rattus norvegicus]	gi|18093102	18	100	0.909789	1.09612	1.02883	0.284178	0.313899	0.385374	20	20	20
42	myosin-10 [Rattus norvegicus]	gi|13928704	18	100	1.06016	0.865616	0.85213	0.279946	0.206056	0.240445	18	18	18
43	unnamed protein product [Rattus norvegicus]	gi|1334284	13	100	0.913443	0.937298	1.00447	0.237904	0.286445	0.239542	16	16	16
44	alpha-actinin-4 [Rattus norvegicus]	gi|77539778	17	100	0.81945	0.887323	0.833119	0.203294	0.258473	0.203447	18	18	18
45	6-phosphofructokinase type C [Rattus norvegicus]	gi|57977273	14	100	0.917219	0.959526	0.9765	0.18367	0.173134	0.23678	14	14	14
46	calcium/calmodulin-dependent protein kinase type II subunit alpha [Rattus norvegicus]	gi|6978593	15	100	0.872183	1.00485	1.0129	0.340136	0.3001	0.359339	16	16	16
47	alpha-internexin [Rattus norvegicus]	gi|9506811	16	100	1.8699	0.989843	0.894977	0.53791	0.509527	0.411723	18	18	18
48	glucose-6-phosphate isomerase [Rattus norvegicus]	gi|46485440	13	100	1.07753	1.09847	1.03324	0.226879	0.297182	0.34591	16	16	16
49	actin, cytoplasmic 2 [Homo sapiens]	gi|4501887	12	100	1.01363	1.00284	0.999908	0.219861	0.24835	0.309586	24	24	24
50	type II cAMP-dependent protein kinase regulatory subunit [Rattus norvegicus]	gi|206671	12	100	0.700305	0.945221	0.944321	0.140804	0.237176	0.202082	16	16	16
51	syntaxin-1B [Rattus norvegicus]	gi|6981600	12	100	1.16066	1.01794	1.00353	0.302795	0.279236	0.311144	14	14	14
52	synapsin-1 isoform b [Rattus norvegicus]	gi|160707907	12	100	0.890479	1.07249	1.29055	0.32424	0.2764	0.427272	18	18	18
53	GDP-dissociation inhibitor [Rattus norvegicus]	gi|516540	12	100	1.1196	1.10264	1.14182	0.225987	0.201823	0.293814	16	16	16
54	L-lactate dehydrogenase B chain [Rattus norvegicus]	gi|6981146	11	100	1.0275	0.949017	0.904035	0.228447	0.208174	0.230126	13	13	13
55	gamma-enolase [Rattus norvegicus]	gi|26023949	12	100	1.24454	1.32625	1.16881	0.659165	0.747463	0.590402	16	16	16
56	neural cell adhesion molecule 1 precursor [Rattus norvegicus]	gi|13928706	13	100	1.06237	1.15545	0.957207	0.332288	0.304028	0.43742	16	16	16
57	ADP/ATP translocase 2 [Rattus norvegicus]	gi|32189350	14	100	0.861311	0.804548	0.884869	0.109898	0.354106	0.254955	16	16	16
58	ATP synthase subunit alpha, mitochondrial precursor [Rattus norvegicus]	gi|40538742	11	100	0.858357	0.937186	1.0287	0.225506	0.215102	0.257555	14	14	14
59	creatine kinase B-type [Rattus norvegicus]	gi|31542401	11	100	1.01954	0.926895	0.850619	0.147952	0.296815	0.193696	20	20	20
60	guanine nucleotide-binding protein G(o) subunit alpha [Rattus norvegicus]	gi|8394152	11	100	0.985678	1.03104	1.02097	0.36789	0.283833	0.380137	16	16	16
61	14-3-3 protein theta [Mus musculus]	gi|6756039	12	100	1.16029	1.21381	1.14708	0.311372	0.359429	0.22346	13	13	13
62	RecName: Full=Aspartate aminotransferase, cytoplasmic; AltName: Full=Glutamate oxaloacetate transam	gi|122065118	14	100	1.12961	1.06705	1.06875	0.448329	0.180561	0.415142	18	18	18
63	plasma membrane calcium-transporting ATPase 2 [Rattus norvegicus]	gi|6978557	11	100	0.998345	0.885453	0.832532	0.573884	0.718559	0.285125	11	11	11
64	glutamate dehydrogenase 1, mitochondrial precursor [Rattus norvegicus]	gi|6980956	15	100	1.14651	0.996415	1.07467	0.381981	0.334622	0.40233	18	18	18
65	synaptotagmin-1 [Rattus norvegicus]	gi|148356226	11	100	0.76429	0.943949	0.958211	0.165039	0.3405	0.221892	13	13	13
66	microtubule-associated protein 6 [Rattus norvegicus]	gi|8850229	15	100	1.08041	1.08971	0.961291	0.416591	0.495793	0.298651	16	16	16
67	mitochondrial import receptor subunit TOM70 [Rattus norvegicus]	gi|47058988	11	100	0.837604	0.932879	1.04968	0.13363	0.221612	0.135329	11	11	11
68	aspartate aminotransferase, mitochondrial [Rattus norvegicus]	gi|6980972	14	100	0.909551	0.946898	1.07736	0.168615	0.204564	0.379409	17	17	17
69	2-oxoglutarate dehydrogenase, mitochondrial precursor [Rattus norvegicus]	gi|62945278	12	100	0.948181	1.0059	1.08016	0.211313	0.280489	0.272225	12	12	12
70	serine/threonine-protein phosphatase 2B catalytic subunit alpha isoform [Rattus norvegicus]	gi|8394030	10	100	0.957268	0.915214	0.8738	0.153523	0.185806	0.258456	11	11	11
71	heat shock protein 105 kDa [Rattus norvegicus]	gi|58865372	10	100	0.945887	0.907631	0.921214	0.295949	0.3581	0.348392	11	11	11
72	optic atrophy 1-like protein [Rattus norvegicus]	gi|37812499	13	100	0.870601	1.08156	1.12371	0.212713	0.306527	0.34537	13	13	13
73	Solute carrier family 25 (mitochondrial carrier; adenine nucleotide translocator), member 4 [Rattus	gi|38014819	12	100	0.816271	0.755699	0.826646	0.10718	0.307659	0.25161	13	13	13
74	GluT-R glutamate transporter [Rattus norvegicus]	gi|705397	9	100	0.819039	0.977166	1.01519	0.217135	0.280651	0.331987	13	13	13
75	14-3-3 protein beta/alpha [Rattus norvegicus]	gi|9507243	9	100	1.11268	1.05701	1.00429	0.468619	0.443451	0.31519	11	11	11
76	RecName: Full=4-aminobutyrate aminotransferase, mitochondrial; AltName: Full=(S)-3-amino-2-methylpr	gi|122065191	12	100	0.897501	1.00174	1.06591	0.612397	0.507905	0.697382	14	14	14
77	protein kinase C and casein kinase substrate in neurons protein 1 [Rattus norvegicus]	gi|8393896	10	100	1.04102	0.920822	0.92377	0.398416	0.364582	0.213115	10	10	10
78	neural adhesion molecule F3	gi|1095168	12	100	1.0964	0.926946	0.922875	0.246506	0.235011	0.287487	12	12	12
79	phosphoglycerate kinase 1 [Rattus norvegicus]	gi|40254752	12	100	1.03273	1.04343	0.988452	0.528065	0.510397	0.329599	14	14	14
80	RecName: Full=Glycogen phosphorylase, brain form	gi|1730559	13	100	1.06437	1.18934	0.907073	0.41241	0.424939	0.454472	14	14	14
81	78 kDa glucose-regulated protein precursor [Rattus norvegicus]	gi|25742763	10	100	1.18707	1.10309	1.20302	0.319092	0.349465	0.524621	12	12	12
82	glyceraldehyde 3-phosphate-dehydrogenase [Rattus norvegicus]	gi|56188	9	100	1.04946	0.960768	1.04622	0.742143	0.692369	0.5699	17	17	17
83	brain acid soluble protein 1 [Rattus norvegicus]	gi|11560135	6	100	1.12352	1.32597	1.14138	0.75883	0.711503	0.73196	10	10	10
84	actin, alpha cardiac muscle 1 proprotein [Homo sapiens]	gi|4885049	10	100	0.974105	1.00548	0.958168	0.207528	0.272134	0.226395	20	20	20
85	band 4.1-like protein 3 [Rattus norvegicus]	gi|16758808	8	100	1.31239	1.04655	0.971137	0.509838	0.371162	0.156468	10	10	10
86	tubulin alpha-8 chain [Rattus norvegicus]	gi|66730465	10	100	1.15441	1.11185	1.0213	0.465362	0.487258	0.670555	21	21	21
87	fructose-bisphosphate aldolase A [Rattus norvegicus]	gi|6978487	9	100	1.17932	1.22967	1.05037	0.442901	0.464406	0.17692	12	12	12
88	collapsin response mediator protein [Rattus norvegicus]	gi|1518520	10	100	0.928806	1.13571	0.941689	0.81162	0.340231	0.76553	10	10	10
89	synapsin-2 isoform 1 [Rattus norvegicus]	gi|77404242	10	100	0.881636	1.17987	1.33117	0.206437	0.222201	0.297299	12	12	12
90	aldolase A [Rattus norvegicus]	gi|202837	9	100	0.924254	0.822464	1.05299	0.883349	1.81704	0.174974	12	12	12
91	unnamed protein product [Rattus norvegicus]	gi|56905	11	100	0.946726	0.917257	0.946288	0.300438	0.203758	0.333176	12	12	12
92	neurofilament light polypeptide [Rattus norvegicus]	gi|13929098	9	100	1.9212	0.895763	0.781511	0.639934	0.26128	0.323837	11	11	11
93	RecName: Full=Protein bassoon	gi|51315687	10	100	0.925294	1.00795	1.06839	0.288903	0.257594	0.222239	10	10	10
94	synuclein SYN2 [Rattus sp.]	gi|241081	7	100	0.908735	1.00594	0.994779	0.392567	0.167893	0.348224	7	7	7
95	myelin basic protein [Rattus norvegicus]	gi|4454317	7	100	1.85997	0.968649	0.681255	0.590515	0.249596	0.236546	14	14	14
96	Peroxiredoxin 5 [Rattus norvegicus]	gi|51261175	10	100	0.887816	0.922774	0.965106	0.344558	0.267043	0.248308	10	10	10
97	Na+, K+ -ATPase beta subunit protein precursor [Rattus norvegicus]	gi|203039	10	100	1.06617	0.8525	0.956916	0.191318	0.440699	0.282492	12	12	12
98	myelin basic protein isoform 4 [Rattus norvegicus]	gi|70166270	7	100	1.9167	0.96978	0.667818	0.611525	0.244196	0.214426	15	15	15
99	myosin-Va [Rattus norvegicus]	gi|11559935	9	100	0.957425	0.929299	0.870925	0.187114	0.214424	0.168721	9	9	9
100	ubiquitin-like modifier-activating enzyme 1 [Rattus norvegicus]	gi|62078893	10	100	0.91383	1.03036	0.991338	0.339391	0.33999	0.277209	12	12	12
101	serine/threonine-protein phosphatase 2A 65 kDa regulatory subunit A alpha isoform [Mus musculus]	gi|8394027	8	100	0.867942	0.845106	0.98523	0.222103	0.25194	0.269882	10	10	10
102	grp75 [Rattus sp.]	gi|1000439	10	100	1.00724	1.01476	0.958399	0.245446	0.222651	0.293281	14	14	14
103	unnamed protein product [Rattus norvegicus]	gi|1334163	8	100	0.936082	0.889363	0.846345	0.168184	0.157991	0.17444	11	11	11
104	V-type proton ATPase subunit B, brain isoform [Rattus norvegicus]	gi|17105370	9	100	1.03441	1.00614	1.27284	0.134859	0.128275	0.390338	9	9	9
105	synaptojanin	gi|1586823	9	100	0.802246	0.982176	1.11355	0.327848	0.131884	0.3574	9	9	9
106	NORBIN [Rattus norvegicus]	gi|2564013	10	100	0.884485	0.943019	1.0097	0.164604	0.254863	0.188525	10	10	10
107	14-3-3 protein gamma [Rattus norvegicus]	gi|9507245	8	100	1.13122	1.10194	1.00306	0.337237	0.43265	0.196432	9	9	9
108	NAD-dependent deacetylase sirtuin-2 [Rattus norvegicus]	gi|56605812	8	100	1.77791	0.963608	0.891776	0.505416	0.206416	0.239742	9	9	9
109	NADH dehydrogenase [ubiquinone] flavoprotein 1, mitochondrial precursor [Rattus norvegicus]	gi|55741424	9	100	1.01491	1.11087	0.97134	0.218549	0.314654	0.316072	9	9	9
110	Glul protein [Rattus norvegicus]	gi|38181948	9	100	0.863901	0.907894	0.802899	0.22272	0.445364	0.186385	10	10	10
111	calcium/calmodulin-dependent protein kinase II, beta 3 isoform [Rattus norvegicus]	gi|603581	9	100	1.07078	1.07327	0.968941	0.184829	0.258714	0.278007	10	10	10
112	dihydrolipoyl dehydrogenase, mitochondrial precursor [Rattus norvegicus]	gi|40786469	6	100	1.10293	1.29495	0.993282	0.616894	0.771323	0.371868	7	7	7
113	EH domain-containing protein 3 [Rattus norvegicus]	gi|34536836	8	100	0.937707	0.98461	0.746911	0.34488	0.286294	0.37982	8	8	8
114	guanine deaminase [Rattus norvegicus]	gi|148747414	10	100	1.30374	1.59414	1.40309	0.797263	1.04349	0.831778	14	14	14
115	visinin-like protein 1 [Mus musculus]	gi|6755983	8	100	0.78803	0.930598	0.964507	0.570826	0.387561	0.506498	10	10	10
116	Malate dehydrogenase 1, NAD (soluble) [Rattus norvegicus]	gi|37590235	6	100	1.02804	1.07198	0.920485	0.211831	0.243625	0.166421	12	12	12
117	cytochrome c, somatic [Mus musculus]	gi|6681095	6	100	0.857525	1.01877	1.00616	0.326931	0.262298	0.421004	7	7	7
118	band 4.1-like protein 1 isoform L [Rattus norvegicus]	gi|11067407	8	100	0.984561	1.09052	1.1602	0.230156	0.231983	0.381617	9	9	9
119	plasma membrane calcium-transporting ATPase 3 [Rattus norvegicus]	gi|158138481	6	100	0.797579	0.758079	0.688294	0.116923	0.286797	0.143291	6	6	6
120	isocitrate dehydrogenase [NAD] subunit beta, mitochondrial precursor [Rattus norvegicus]	gi|55926203	8	100	0.767747	1.04673	1.05731	0.634596	0.247911	0.294268	9	9	9
121	synaptosomal-associated protein 25 [Mus musculus]	gi|6755588	8	100	1.24179	0.993967	0.841499	0.438181	0.464138	0.117999	12	12	12
122	guanine nucleotide-binding protein G(i) subunit alpha-2 [Rattus norvegicus]	gi|13591955	8	100	1.04313	1.02545	1.06982	0.131629	0.270087	0.273366	8	8	8
123	AP-1 complex subunit beta-1 [Rattus norvegicus]	gi|8392872	11	100	0.871312	1.02609	0.960129	0.251047	0.227877	0.240599	13	13	13
124	plectin 2 [Rattus norvegicus]	gi|40849888	11	100	0.920941	0.959356	0.88844	0.504912	0.300157	0.451286	11	11	11
125	AP-2 complex subunit alpha-2 [Rattus norvegicus]	gi|162138932	11	100	0.930046	1.08892	0.81347	0.51868	0.359194	0.58098	11	11	11
126	heat shock 70 kDa protein 4 [Rattus norvegicus]	gi|24025637	11	100	1.01342	0.970545	0.863178	0.248715	0.277648	0.298352	11	11	11
127	RecName: Full=Septin-7; AltName: Full=CDC10 protein homolog	gi|9789715	7	100	1.03089	0.953433	1.02235	0.0998811	0.201599	0.180646	8	8	8
128	protein phosphatase 1 [Mus musculus]	gi|471976	8	100	0.945837	0.785775	0.935279	0.287264	0.198097	0.412612	8	8	8
129	DeltaSAC-synaptojanin1 [Rattus norvegicus]	gi|3367736	8	100	0.820436	0.864838	1.06732	0.359235	0.351883	0.379528	8	8	8
130	isocitrate dehydrogenase [NAD] subunit alpha, mitochondrial precursor [Rattus norvegicus]	gi|16758446	9	100	0.920683	0.908834	0.969833	0.248237	0.334168	0.144103	12	12	12
131	ras-related protein Rab-3A [Mus musculus]	gi|6679593	6	100	0.806332	1.04423	1.04053	0.221685	0.16914	0.124663	7	7	7
132	myelin proteolipid protein [Rattus norvegicus]	gi|13591880	7	100	1.85466	0.957953	0.740197	0.615036	0.262813	0.239306	17	17	17
133	14-3-3 protein eta [Mus musculus]	gi|6756037	8	100	0.979161	1.1314	1.01026	0.470062	0.385601	0.241484	10	10	10
134	heterogeneous nuclear ribonucleoprotein A3 isoform c [Mus musculus]	gi|157277969	9	100	0.861993	1.09374	0.949394	0.2391	0.289378	0.205689	10	10	10
135	voltage dependent anion channel [Rattus norvegicus]	gi|4105605	7	100	0.921175	0.902963	1.27313	0.264938	0.269891	0.422121	10	10	10
136	G protein beta 1 subunit [Rattus norvegicus]	gi|984553	6	100	1.2658	0.951232	1.22162	0.356933	0.353096	0.164319	7	7	7
137	brain-specific angiogenesis inhibitor 1-associated protein 2 [Rattus norvegicus]	gi|17105348	6	100	0.876828	0.84596	0.841852	0.257507	0.197356	0.287939	6	6	6
138	phosphoglycerate mutase 1 [Mus musculus]	gi|114326546	8	100	1.01795	0.846457	1.03266	0.31702	0.392402	0.357394	9	9	9
139	calcium/calmodulin-dependent 3',5'-cyclic nucleotide phosphodiesterase 1B [Rattus norvegicus]	gi|12083681	9	100	0.813448	0.806636	0.747471	0.174516	0.363768	0.26353	9	9	9
140	neuron-specific calcium-binding protein hippocalcin [Mus musculus]	gi|6754240	8	100	0.887478	0.744393	0.760347	0.269548	0.18363	0.311618	8	8	8
141	cAMP and cAMP-inhibited cGMP 3',5'-cyclic phosphodiesterase 10A [Rattus norvegicus]	gi|13489075	8	100	1.19107	0.707	0.744596	0.174961	0.301708	0.241619	9	9	9
142	calcium-dependent secretion activator 1 [Rattus norvegicus]	gi|6978599	9	100	0.944356	0.942967	1.04497	0.228628	0.282424	0.154827	9	9	9
143	syntaxin A [Rattus norvegicus]	gi|207127	8	100	0.889607	0.85843	1.05307	0.247477	0.35644	0.13515	10	10	10
144	pyruvate dehydrogenase E1 component subunit beta, mitochondrial precursor [Rattus norvegicus]	gi|56090293	7	100	0.94529	0.988017	0.992978	0.140692	0.0890889	0.125411	7	7	7
145	Chain A, New Crystal Forms Of A Mu Class Glutathione S-Transferase From Rat Liver	gi|442967	9	100	0.939762	1.18434	1.25319	0.281486	0.27339	0.221818	9	9	9
146	NADH-ubiquinone oxidoreductase 75 kDa subunit, mitochondrial precursor [Rattus norvegicus]	gi|53850628	9	100	0.855635	0.95169	0.99854	0.224511	0.187532	0.255143	10	10	10
147	peptidyl-prolyl cis-trans isomerase A [Rattus norvegicus]	gi|8394009	9	100	1.04129	0.853434	1.03391	0.46178	0.317888	0.3821	10	10	10
148	calmodulin dependent protein kinase II	gi|225775	9	100	0.954376	1.1006	0.983279	0.363387	0.29295	0.240926	9	9	9
149	serine/threonine-protein phosphatase PP1-beta catalytic subunit isoform 1 [Homo sapiens]	gi|4506005	7	100	0.967372	0.83573	0.987144	0.302718	0.18281	0.30176	7	7	7
150	isocitrate dehydrogenase [NAD] subunit gamma 1, mitochondrial precursor [Rattus norvegicus]	gi|54020666	7	100	0.791781	1.11018	0.992171	0.322136	0.52013	0.293621	7	7	7
151	Chain A, Mu2 Adaptin Subunit (Ap50) Of Ap2 Adaptor (Second Domain), Complexed With Egfr Internaliza	gi|6729920	8	100	0.879841	1.02954	1.04756	0.711583	0.344582	0.820177	8	8	8
152	Chain A, Tetra-(5-Fluorotryptophanyl)-Glutathione Transferase	gi|4388948	9	100	0.939762	1.18434	1.25319	0.281486	0.27339	0.221818	9	9	9
153	RecName: Full=Dynamin-1-like protein; AltName: Full=Dynamin-like protein	gi|68566301	8	100	0.831898	0.976478	0.847361	0.169368	0.247196	0.515928	8	8	8
154	cytochrome c oxidase subunit 4 isoform 1, mitochondrial precursor [Rattus norvegicus]	gi|8393180	7	100	0.892269	0.994263	1.05462	0.332456	0.196337	0.325342	8	8	8
155	RecName: Full=V-type proton ATPase 116 kDa subunit a isoform 1; Short=V-ATPase 116 kDa isoform a1;	gi|139352	8	100	0.747736	0.934661	0.883932	0.218868	0.172853	0.167714	8	8	8
156	adenylyl cyclase-associated protein 1 [Rattus norvegicus]	gi|59709467	6	100	1.19749	1.03181	1.01545	0.246984	0.304979	0.446211	7	7	7
157	rab GDP dissociation inhibitor beta [Rattus norvegicus]	gi|40254781	7	100	1.16223	0.951668	0.925994	0.517462	0.250023	0.228361	7	7	7
158	cofilin-1 [Rattus norvegicus]	gi|8393101	7	100	1.1012	0.957922	0.965467	0.199513	0.251301	0.195146	7	7	7
159	beta-enolase [Rattus norvegicus]	gi|126723393	6	100	1.28852	1.40479	1.15248	0.981876	0.955489	0.931763	10	10	10
160	citrate synthase, mitochondrial precursor [Rattus norvegicus]	gi|18543177	9	100	0.913894	1.01559	1.01502	0.68229	0.977372	0.579999	13	13	13
161	dual specificity mitogen-activated protein kinase kinase 1 [Rattus norvegicus]	gi|13928886	8	100	1.06184	1.08206	1.12535	0.256252	0.262961	0.285429	9	9	9
162	6-phosphofructokinase, muscle type [Rattus norvegicus]	gi|13929002	8	100	1.27046	1.17447	1.17579	0.474902	0.318465	0.577968	8	8	8
163	dynamin-3 [Rattus norvegicus]	gi|19924077	8	100	0.792009	0.876	0.79215	0.316924	0.395288	0.303887	11	11	11
164	neurofascin isoform 3 precursor [Rattus norvegicus]	gi|19924211	8	100	1.10695	0.990495	1.03985	0.237264	0.411239	0.624726	8	8	8
165	assembly protein 180 (AP180) [Rattus norvegicus]	gi|55725	7	100	0.838824	1.03823	0.967383	0.141138	0.202595	0.415164	8	8	8
166	glial fibrillary acidic protein [Rattus norvegicus]	gi|158186732	8	100	3.43741	1.93904	1.52697	2.58144	0.865396	1.00131	8	8	8
167	sarcoplasmic/endoplasmic reticulum calcium ATPase 2 isoform a [Rattus norvegicus]	gi|161016776	8	100	1.11282	0.915316	0.968237	0.333255	0.289156	0.488609	9	9	9
168	A-kinase anchor protein 5 [Rattus norvegicus]	gi|19424156	5	100	0.709655	1.03985	1.19607	0.219316	0.231614	0.297158	5	5	5
169	ATP synthase subunit b, mitochondrial precursor [Rattus norvegicus]	gi|19705465	7	100	0.953106	1.08462	0.924845	0.177549	0.24474	0.520958	10	10	10
170	RecName: Full=Beta-adducin; AltName: Full=Adducin-63; AltName: Full=Erythrocyte adducin subunit bet	gi|10720378	6	100	0.715935	0.826918	0.770746	0.118237	0.1841	0.149439	6	6	6
171	cytochrome b-c1 complex subunit 2, mitochondrial precursor [Rattus norvegicus]	gi|55741544	6	100	0.89785	0.994455	1.11965	0.261418	0.278107	0.148105	6	6	6
172	B-36 VDAC=36 kda voltage dependent anion channel [rats, hippocampus, Peptide, 295 aa]	gi|299036	5	100	0.958824	1.03856	1.21252	0.279782	0.245477	0.438566	5	5	5
173	high molecular-weight neurofilament [Rattus norvegicus]	gi|2642598	8	100	1.97663	0.839024	0.726081	0.746604	0.217018	0.271928	8	8	8
174	V-type proton ATPase subunit C 1 [Rattus norvegicus]	gi|58865560	8	100	0.89598	1.03851	0.815147	0.302085	0.200544	0.570443	9	9	9
175	septin-5 [Rattus norvegicus]	gi|90577179	7	100	0.718111	0.917034	1.00382	0.0894176	0.222417	0.28473	7	7	7
176	protein kinase C type II [Rattus norvegicus]	gi|206189	8	100	1.06373	0.942426	0.780892	0.204128	0.226973	0.383154	8	8	8
177	V-type proton ATPase subunit E 1 [Rattus norvegicus]	gi|38454230	7	100	0.90511	1.16091	0.968985	0.223749	0.199189	0.157217	9	9	9
178	tenascin-R precursor [Rattus norvegicus]	gi|6981668	7	100	1.24781	1.18261	0.938491	0.639785	0.412807	0.241264	8	8	8
179	V-type proton ATPase subunit H [Rattus norvegicus]	gi|62078587	6	100	1.18956	1.08854	1.00914	0.698253	0.237775	0.701319	7	7	7
180	Chain A, G Protein Heterotrimer Mutant Gi_alpha_1(G203a) Beta_1 Gamma_2 With Gdp Bound	gi|1942391	6	100	0.990536	1.21171	1.11169	0.322606	0.341722	0.282404	7	7	7
181	synaptic ras GTPase-activating protein p135 SynGAP [Rattus norvegicus]	gi|2935448	7	100	0.615005	0.833169	1.05889	0.0959462	0.33737	0.301271	7	7	7
182	myosin-9 [Rattus norvegicus]	gi|6981236	8	100	1.17727	0.974876	0.85629	0.329755	0.218729	0.275562	8	8	8
183	calcium/calmodulin-dependent protein kinase type II subunit delta [Rattus norvegicus]	gi|6978595	8	100	1.1641	1.23525	0.985819	0.115417	0.180141	0.376436	8	8	8
184	guanine nucleotide-binding protein G(I)/G(S)/G(T) subunit beta-2 [Mus musculus]	gi|13937391	5	100	1.22832	1.01636	1.17802	0.267933	0.275215	0.133402	6	6	6
185	glutathione S-transferase Yb-3 [Rattus norvegicus]	gi|13592152	7	100	0.896131	1.16282	1.31387	0.187226	0.327047	0.279569	7	7	7
186	succinate dehydrogenase [ubiquinone] flavoprotein subunit, mitochondrial precursor [Rattus norvegic	gi|18426858	7	100	0.841704	1.23683	1.25789	0.740865	0.782774	1.18886	7	7	7
187	actin-related protein 2 [Rattus norvegicus]	gi|57164143	6	100	1.055	1.28762	0.965177	0.469711	0.683233	0.33846	6	6	6
188	RecName: Full=Glutaminase kidney isoform, mitochondrial; Short=GLS; AltName: Full=K-glutaminase; Al	gi|121447	6	100	0.90671	0.9072	0.914475	0.234434	0.283399	0.129597	6	6	6
189	amphiphysin [Rattus norvegicus]	gi|11560002	5	100	0.846948	1.08577	1.149	0.449761	0.278543	0.391758	6	6	6
190	Slc25a3 protein [Rattus norvegicus]	gi|47718004	8	100	0.84412	0.984608	1.03342	0.335549	0.228125	0.359661	9	9	9
191	NADH dehydrogenase [ubiquinone] iron-sulfur protein 2, mitochondrial precursor [Rattus norvegicus]	gi|58865384	7	100	1.13939	1.16873	1.04054	0.455603	0.484332	0.436535	7	7	7
192	elongation factor 2 [Rattus norvegicus]	gi|8393296	8	100	1.12027	1.03567	0.935642	0.205515	0.172339	0.249304	8	8	8
193	tropomyosin [Rattus norvegicus]	gi|438880	6	100	0.959516	0.960143	1.12404	0.15552	0.14491	0.273635	6	6	6
194	subunit d of mitochondrial H-ATP synthase [Rattus norvegicus]	gi|220904	6	100	1.02044	1.02193	0.956229	0.288368	0.26978	0.46712	8	8	8
195	calnexin precursor [Rattus norvegicus]	gi|25282419	6	100	1.08144	1.02315	0.896358	0.434116	0.140764	0.313653	6	6	6
196	calbindin-d28k [Rattus norvegicus]	gi|203237	6	100	0.890164	1.07967	1.20308	0.184758	0.175542	0.175839	6	6	6
197	beta-synuclein [Rattus norvegicus]	gi|77404215	5	100	0.817659	1.16544	0.899051	0.405899	0.200931	0.371782	5	5	5
198	synaptic vesicle glycoprotein 2B [Rattus norvegicus]	gi|17105360	6	100	1.23194	1.43612	1.56241	0.39823	0.26153	0.441756	6	6	6
199	mitogen-activated protein kinase 1 [Mus musculus]	gi|6754632	7	100	0.957557	1.13766	1.12559	0.245696	0.267983	0.227468	7	7	7
200	tropomyosin 5 [Rattus sp.]	gi|9653293	6	100	1.04029	1.01823	1.15841	0.282881	0.194027	0.341913	6	6	6
201	PMES-2C [Rattus norvegicus]	gi|55700833	4	100	1.86602	0.893528	0.892407	0.62091	0.143046	0.0896415	4	4	4
202	solute carrier family 12 member 5 [Rattus norvegicus]	gi|19705463	6	100	0.928861	0.976361	0.870161	0.149445	0.0997726	0.355507	6	6	6
203	creatine kinase U-type, mitochondrial precursor [Rattus norvegicus]	gi|60678254	7	100	0.774246	0.882875	0.826523	0.188969	0.242516	0.188376	12	12	12
204	nucleoside diphosphate kinase B [Rattus norvegicus]	gi|55926145	5	100	1.11519	0.974895	1.03721	0.333569	0.272854	0.333369	7	7	7
205	adenylate kinase isoenzyme 1 [Rattus norvegicus]	gi|61889092	5	100	0.8896	1.01268	0.894395	0.122194	0.0884175	0.12011	6	6	6
206	neuroplastin [Rattus norvegicus]	gi|9507073	7	100	0.911658	0.915616	0.858438	0.145345	0.237366	0.250669	7	7	7
207	cullin-associated NEDD8-dissociated protein 1 [Rattus norvegicus]	gi|16758920	6	100	0.923474	0.970151	1.23691	0.297914	0.394033	0.283805	6	6	6
208	cytochrome b-c1 complex subunit 1, mitochondrial precursor [Rattus norvegicus]	gi|51948476	5	100	0.931571	1.07303	1.14736	0.461868	0.508137	0.575646	5	5	5
209	ATP-citrate lyase [Rattus norvegicus]	gi|17028103	7	100	0.900016	0.917536	0.969464	0.378739	0.397604	0.292082	7	7	7
210	cAMP-dependent protein kinase type II-alpha regulatory subunit [Rattus norvegicus]	gi|29789096	5	100	1.01718	1.06001	1.17961	0.354925	0.210814	0.290735	6	6	6
211	neurabin-1 [Rattus norvegicus]	gi|16758224	6	100	0.776441	0.929487	0.904896	0.136355	0.15999	0.118246	6	6	6
212	RecName: Full=Hyaluronan and proteoglycan link protein 1; AltName: Full=Cartilage-linking protein 1	gi|1346731	6	100	0.781155	1.19475	1.27404	0.334829	0.299326	0.316336	6	6	6
213	transketolase [Rattus norvegicus]	gi|12018252	5	100	1.2716	0.972713	1.05498	0.318169	0.502294	0.237973	6	6	6
214	stress-induced-phosphoprotein 1 [Rattus norvegicus]	gi|20302113	8	100	1.08975	0.855942	0.905484	0.266142	0.26131	0.146315	8	8	8
215	hsc70-interacting protein [Rattus norvegicus]	gi|13592093	6	100	0.916361	0.942555	0.847019	0.362302	0.239635	0.238518	6	6	6
216	hippocalcin-like protein 1 [Mus musculus]	gi|7949055	5	100	0.94437	0.821712	0.853859	0.181681	0.223002	0.437342	5	5	5
217	rho GDP-dissociation inhibitor 1 [Mus musculus]	gi|31982030	5	100	1.11587	1.35127	1.00535	0.388431	0.501944	0.152753	5	5	5
218	neural cell adhesion molecule long domain form, sprouting neuron - rat (fragment)	gi|281037	5	100	1.26029	1.24841	1.31342	0.475777	0.454348	0.478083	6	6	6
219	trifunctional enzyme subunit alpha, mitochondrial precursor [Rattus norvegicus]	gi|148747393	6	100	0.963199	1.10017	0.814908	0.231795	0.250651	0.246333	6	6	6
220	mitochondrial aldehyde dehydrogenase [Rattus norvegicus]	gi|25990263	6	100	0.802209	1.06341	1.00439	0.44028	0.790929	0.805022	8	8	8
221	RII-B-binding protein [Rattus norvegicus]	gi|557585	4	100	0.691524	0.941628	1.01258	0.115293	0.164085	0.103655	4	4	4
222	protein piccolo isoform 2 [Rattus norvegicus]	gi|160707980	5	100	0.833105	0.814627	0.819303	0.207878	0.0192777	0.185059	5	5	5
223	succinate semialdehyde dehydrogenase [Rattus norvegicus]	gi|556395	6	100	1.05455	1.27853	1.28716	1.79741	1.23688	1.70755	6	6	6
224	Chain A, Structural Basis Of Rab Effector Specificity: Crystal Structure Of The Small G Protein Rab	gi|4557959	4	100	0.828564	1.03114	1.04378	0.270773	0.198444	0.134111	5	5	5
225	calreticulin precursor [Rattus norvegicus]	gi|11693172	4	100	1.10207	1.09733	1.1407	0.162929	0.160067	0.158766	5	5	5
226	transgelin-3 [Rattus norvegicus]	gi|78214333	5	100	1.09204	1.19691	0.958491	0.247623	0.298846	0.337143	5	5	5
227	dihydrolipoamide acetyltransferase [Rattus norvegicus]	gi|220838	5	100	1.06394	1.03138	1.17474	0.252282	0.292852	0.270083	5	5	5
228	Ca2+/calmodulin-dependent protein kinase II isoform gamma-b [Rattus sp.]	gi|560651	6	100	1.16469	1.05447	1.16542	0.254357	0.329638	0.287924	6	6	6
229	protein phosphatase 1 regulatory subunit 7 [Rattus norvegicus]	gi|57634526	4	100	0.835411	0.963733	0.889098	0.57295	0.265264	0.418055	4	4	4
230	annexin A6 [Rattus norvegicus]	gi|130502086	7	100	0.94955	0.806843	0.608949	0.366814	0.152171	0.373517	7	7	7
231	chaperonin 10, cpn10 [Rattus norvegicus=rats, liver, Peptide Mitochondrial, 101 aa]	gi|400542	5	100	0.844205	0.861321	0.98166	0.193031	0.174361	0.177255	7	7	7
232	reticulon-4 [Rattus norvegicus]	gi|13929188	5	100	1.36146	1.17987	1.06256	0.258057	0.234807	0.0942267	6	6	6
233	RecName: Full=Guanine nucleotide-binding protein G(olf) subunit alpha; AltName: Full=Adenylate cycl	gi|2851469	5	100	0.788632	1.01461	1.08339	0.263226	0.240647	0.198924	5	5	5
234	calmodulin [Homo sapiens]	gi|4502549	4	100	1.09275	0.940585	1.15603	0.345954	0.260067	0.721165	6	6	6
235	Chain A, Crystal Structure Of Endothelial Nitric Oxide Synthase Peptide Bound To Calmodulin	gi|28948873	4	100	1.09275	0.940585	1.15603	0.345954	0.260067	0.721165	6	6	6
236	TUC-4b [Rattus norvegicus]	gi|21666559	5	100	1.1197	0.999327	1.14274	0.294777	0.236388	0.181833	5	5	5
237	isocitrate dehydrogenase [NADP], mitochondrial precursor [Rattus norvegicus]	gi|62079055	5	100	1.20673	1.48441	1.35036	0.576618	1.00171	1.05897	5	5	5
238	succinyl-CoA synthetase alpha subunit (EC 6.2.1.4) [Rattus norvegicus]	gi|204356	5	100	0.690801	0.979558	0.910597	0.262684	0.255265	0.196086	5	5	5
239	Hnrpl protein [Rattus norvegicus]	gi|55562839	4	100	1.11628	1.23886	1.18399	0.179526	0.278775	0.184505	4	4	4
240	adenylate cyclase type 5 [Rattus norvegicus]	gi|12018268	5	100	0.926496	0.859745	0.832018	0.16453	0.101153	0.178696	6	6	6
241	alpha-adducin [Rattus norvegicus]	gi|78365244	5	100	0.943477	0.892655	0.92204	0.252919	0.355771	0.337906	8	8	8
242	eukaryotic initiation factor 4A-II [Rattus norvegicus]	gi|56605748	4	100	1.23059	1.21538	1.14978	0.0821833	0.0698735	0.242926	4	4	4
243	nucleoside diphosphate kinase A [Rattus norvegicus]	gi|19924089	5	100	1.05067	1.00919	1.02886	0.315206	0.24128	0.314879	8	8	8
244	ubiquitin-40S ribosomal protein S27a precursor [Mus musculus]	gi|13195690	5	100	1.06501	0.935965	1.13181	0.19788	0.128936	0.190566	5	5	5
245	protein-L-isoaspartate(D-aspartate) O-methyltransferase [Rattus norvegicus]	gi|56961640	5	100	0.821099	0.89091	0.825234	0.21254	0.062192	0.112198	5	5	5
246	pyruvate carboxylase, mitochondrial precursor [Rattus norvegicus]	gi|31543464	5	100	1.23715	0.862087	0.848295	0.19984	0.274707	0.108596	5	5	5
247	dynamin [Rattus norvegicus]	gi|404073	7	100	0.848582	1.12913	0.845177	0.363778	0.386608	0.470263	7	7	7
248	carbonic anhydrase 2 [Rattus norvegicus]	gi|9506445	4	100	1.78894	0.975008	0.916802	0.544574	0.362177	0.238572	6	6	6
249	homer protein homolog 1 [Rattus norvegicus]	gi|13928988	5	100	0.732269	0.84794	1.06144	0.259733	0.130123	0.1291	6	6	6
250	Chain A, Crystal Structure Of Tetradeca-(3-Fluorotyrosyl)- Glutathione S-Transferase	gi|5107744	7	100	0.929487	1.17805	1.26023	0.303259	0.271091	0.254975	7	7	7
251	histone H4 [Homo sapiens]	gi|4504301	5	100	1.064	1.01519	1.02635	0.182717	0.241987	0.319826	6	6	6
252	RecName: Full=Ras-related protein Rab-1B	gi|131803	5	100	0.942195	1.12331	1.12244	0.250946	0.187984	0.33338	5	5	5
253	unnamed protein product [Rattus norvegicus]	gi|56691	5	100	0.854068	1.04918	1.06788	0.303246	0.203851	0.166232	5	5	5
254	cGMP-dependent 3',5'-cyclic phosphodiesterase isoform 2 [Rattus norvegicus]	gi|13592021	6	100	1.44887	1.12242	1.10114	0.644954	0.3433	0.765611	6	6	6
255	TGF-beta resistance-associated protein TRAG [Rattus norvegicus]	gi|15624077	6	100	0.85964	1.17425	0.97799	0.847949	0.59488	0.589946	6	6	6
256	eukaryotic initiation factor 4A-I isoform 1 [Homo sapiens]	gi|4503529	4	100	1.34072	1.19075	1.10591	0.251255	0.107268	0.162421	4	4	4
257	RecName: Full=Dihydropyrimidinase-related protein 4; Short=DRP-4; AltName: Full=Collapsin response	gi|3122037	6	100	1.38395	1.15596	1.03293	0.3501	0.309121	0.432519	7	7	7
258	Phosphofructokinase, liver [Rattus norvegicus]	gi|38197562	6	100	1.09009	1.12997	1.07733	0.55719	0.49267	0.561794	7	7	7
259	atlastin-1 [Rattus norvegicus]	gi|57770372	6	100	0.854343	0.841832	0.870387	0.257538	0.132312	0.28392	6	6	6
260	RecName: Full=Phosphoglucomutase-1; Short=PGM 1; AltName: Full=Glucose phosphomutase 1	gi|730311	5	100	1.07758	1.06971	0.958155	0.264304	0.184253	0.147429	5	5	5
261	adenylyl cyclase-associated protein 2 [Rattus norvegicus]	gi|16758742	6	100	0.876512	1.0229	1.0236	0.219583	0.12745	0.286679	7	7	7
262	ras-related protein Rab-3C [Mus musculus]	gi|13470090	4	100	0.736435	1.04323	1.10731	0.146807	0.104867	0.104501	5	5	5
263	Na channel II protein	gi|224960	6	100	0.795312	0.86548	0.879039	0.264107	0.213061	0.319449	6	6	6
264	synaptic vesicle protein [Rattus norvegicus]	gi|207092	5	100	0.908453	0.862945	0.793895	0.330524	0.188244	0.21271	5	5	5
265	high molecular weight tau, HMW [rats, dorsal root ganglia, Peptide, 686 aa]	gi|433289	4	100	0.86533	0.992516	0.9164	0.343411	0.191733	0.426232	4	4	4
266	neuronal cell adhesion molecule long isoform Nc3 [Rattus norvegicus]	gi|46369973	3	100	0.868783	0.901935	1.0454	0.171523	0.0903124	0.137196	3	3	3
267	neuromodulin [Rattus norvegicus] (GAP-43)	gi|8393415	3	100	0.783688	0.951953	1.05412	0.467086	0.57612	0.668043	5	5	5
268	ES1 protein homolog, mitochondrial precursor [Rattus norvegicus]	gi|51948422	4	100	0.90633	0.903612	0.836503	0.235002	0.0806077	0.0931494	4	4	4
269	peroxiredoxin-6 [Rattus norvegicus]	gi|16758348	5	100	1.10164	1.08515	0.892091	0.545942	0.540754	0.429535	6	6	6
270	ras-related C3 botulinum toxin substrate 1 isoform Rac1 [Homo sapiens]	gi|9845511	5	100	0.804015	0.948991	0.899912	0.125063	0.231755	0.287775	5	5	5
271	elongation factor-1 alpha [Rattus norvegicus]	gi|1220484	5	100	1.14956	1.13834	0.956678	0.188989	0.341063	0.213461	5	5	5
272	T-complex protein 1 subunit epsilon [Rattus norvegicus]	gi|51890219	5	100	1.04443	0.965217	1.06412	0.314194	0.774642	0.376644	5	5	5
273	cAMP-dependent protein kinase catalytic subunit beta isoform 1 [Mus musculus]	gi|6755076	5	100	0.903114	1.05425	1.27981	0.229696	0.194993	0.612935	6	6	6
274	elongation factor 1-gamma [Rattus norvegicus]	gi|51948418	5	100	1.21684	1.10136	0.949207	0.168255	0.253885	0.200009	5	5	5
275	T-complex protein 1 subunit beta [Rattus norvegicus]	gi|54400730	5	100	1.152	0.939801	1.206	0.552586	0.272717	0.580508	5	5	5
276	caM kinase-like vesicle-associated protein [Rattus norvegicus]	gi|13027458	3	100	0.806499	0.977043	1.2525	0.1639	0.5677	0.236637	3	3	3
277	electron transfer flavoprotein subunit alpha, mitochondrial precursor [Rattus norvegicus]	gi|57527204	3	100	1.42885	1.5386	1.25556	0.390984	0.652946	1.06763	3	3	3
278	GNAS complex locus GNASL [Rattus norvegicus]	gi|9506737	5	100	1.32846	1.23761	1.15384	0.658768	0.27261	0.268486	5	5	5
279	myc box-dependent-interacting protein 1 [Rattus norvegicus]	gi|16758846	5	100	1.70298	1.38741	1.41248	2.46856	0.752045	1.0459	5	5	5
280	importin subunit beta-1 [Rattus norvegicus]	gi|8393610	5	100	1.2628	1.02871	0.585645	0.509702	0.328109	0.374872	5	5	5
281	hypoxanthine-guanine phosphoribosyltransferase [Rattus norvegicus]	gi|51092266	4	100	0.940082	1.10574	1.1459	0.285605	0.536994	0.187369	4	4	4
282	RecName: Full=Myristoylated alanine-rich C-kinase substrate; Short=MARCKS; AltName: Full=Protein ki	gi|266495	3	100	1.23639	1.12845	1.05941	0.480721	0.619706	0.384518	5	5	5
283	myelin-oligodendrocyte glycoprotein precursor [Rattus norvegicus]	gi|158262022	4	100	1.8501	0.999937	0.732115	0.195786	0.379994	0.0847557	5	5	5
284	NADH dehydrogenase [ubiquinone] 1 subunit C2 [Rattus norvegicus]	gi|57164133	5	100	0.779647	0.938819	0.928133	0.291254	0.231884	0.46121	5	5	5
285	ubiquitin carboxyl-terminal hydrolase PGP9.5 [Rattus norvegicus]	gi|220924	4	100	1.02817	1.10602	1.18626	0.25911	0.310245	0.434027	5	5	5
286	microtubule-associated protein RP/EB family member 3 [Mus musculus]	gi|39930509	5	100	1.40004	1.38678	1.03245	0.772013	0.647441	0.150942	6	6	6
287	RecName: Full=ATP synthase subunit gamma, mitochondrial; AltName: Full=F-ATPase gamma subunit	gi|728931	4	100	0.818667	0.813419	1.13662	0.280337	0.468009	0.236601	4	4	4
288	prohibitin [Mus musculus]	gi|6679299	6	100	0.674354	0.965369	0.816466	0.25528	0.208571	0.411376	6	6	6
289	dihydropyrimidinase-related protein 5 [Rattus norvegicus]	gi|12711692	5	100	0.827177	0.890806	0.865588	0.180678	0.243305	0.375434	6	6	6
290	statin-related protein [Rattus norvegicus]	gi|206440	5	100	1.10337	1.15484	0.909621	0.198523	0.353114	0.146872	5	5	5
291	ras-related protein Rab-3C [Rattus norvegicus]	gi|19424194	4	100	0.665518	1.03281	1.04433	0.127755	0.0956442	0.131812	5	5	5
292	voltage-dependent calcium channel subunit alpha-2/delta-1 isoform 2 [Rattus norvegicus]	gi|161086906	5	100	0.963607	0.894547	1.09469	0.0594892	0.184459	0.419875	5	5	5
293	serine/threonine-protein phosphatase 2A 55 kDa regulatory subunit B alpha isoform [Rattus norvegicu	gi|16758910	4	100	0.963518	0.906958	0.975745	0.265057	0.123758	0.234187	4	4	4
294	alpha-soluble NSF attachment protein [Rattus norvegicus]	gi|18034791	3	100	0.913773	0.931927	0.752301	0.181714	0.147088	0.27588	4	4	4
295	ADP-ribosylation factor 2 [Mus musculus]	gi|6671571	3	100	0.89086	1.06075	1.25548	0.138971	0.229179	0.195796	3	3	3
296	CD166 antigen precursor [Rattus norvegicus]	gi|13929058	4	100	1.15919	1.15893	1.19465	0.288871	0.323566	0.564774	4	4	4
297	RecName: Full=Acetyl-CoA acetyltransferase, mitochondrial; AltName: Full=Acetoacetyl-CoA thiolase;	gi|135757	3	100	0.867448	1.00504	0.940537	0.057562	0.210334	0.232473	4	4	4
298	transcriptional activator protein Pur-beta [Rattus norvegicus]	gi|62945366	3	100	0.899676	1.00403	0.915835	0.192006	0.209419	0.246463	4	4	4
299	2-oxoglutarate carrier protein	gi|1580888	5	100	0.885984	0.961435	0.895157	0.132316	0.204546	0.151927	5	5	5
300	annexin A5 [Rattus norvegicus]	gi|6978505	5	100	1.01955	0.972495	1.00251	0.266576	0.305128	0.137169	5	5	5
301	NADH dehydrogenase [ubiquinone] iron-sulfur protein 7, mitochondrial [Rattus norvegicus]	gi|56606108	4	100	1.02566	1.0432	0.965733	0.174727	0.210255	0.249773	4	4	4
302	hypoxia up-regulated protein 1 [Rattus norvegicus]	gi|77404375	4	100	0.905758	0.839789	1.04617	0.312442	0.12173	0.348951	4	4	4
303	inositol-trisphosphate 3-kinase A [Rattus norvegicus]	gi|13591973	4	100	0.866804	0.947383	0.839925	0.193526	0.423306	0.206917	4	4	4
304	acyl-CoA synthetase isoform 6 variant2 [Rattus norvegicus]	gi|48256734	5	100	0.866157	0.854601	0.798019	0.402767	0.386856	0.724265	6	6	6
305	transforming protein RhoA precursor [Rattus norvegicus]	gi|16923986	5	100	1.04329	1.01971	0.926333	0.125398	0.147907	0.205067	5	5	5
306	reticulon-1 [Rattus norvegicus]	gi|16758732	4	100	0.935821	0.864113	0.932082	0.276897	0.415913	0.466557	5	5	5
307	S-phase kinase-associated protein 1 [Rattus norvegicus]	gi|56090475	4	100	1.33046	0.974173	1.05884	0.657745	0.248239	0.179851	4	4	4
308	cortactin isoform B [Rattus norvegicus]	gi|2996046	3	100	1.13328	1.07556	1.11628	0.0557945	0.215344	0.0973266	3	3	3
309	connexin 43	gi|227943	3	100	1.22279	1.02938	1.05139	0.382587	0.338865	0.442835	4	4	4
310	ras-related protein Rab-10 [Mus musculus]	gi|7710086	4	100	0.978942	1.10795	0.870691	0.413263	0.30385	0.600238	4	4	4
311	calcium-binding protein P23K beta [Rattus norvegicus]	gi|2160456	4	100	1.02995	1.03954	1.22441	0.150277	0.135217	0.283561	4	4	4
312	peroxiredoxin-1 [Rattus norvegicus]	gi|16923958	4	100	1.19626	0.972434	0.885639	0.19279	0.083021	0.239718	5	5	5
313	ras-related protein Rab-2A [Rattus norvegicus]	gi|13929006	3	100	0.872703	1.09774	0.878226	0.102041	0.0824987	0.113782	3	3	3
314	1-phosphatidylinositol-4,5-bisphosphate phosphodiesterase beta-1 [Rattus norvegicus]	gi|117647200	4	100	0.802783	0.960952	0.945799	0.534923	0.163919	0.419364	4	4	4
315	FK506-binding protein 12 [Rattus norvegicus]	gi|1843430	3	100	0.975181	1.0756	0.929376	0.385683	0.116471	0.125449	3	3	3
316	RNA binding protein p37 AUF1 [Rattus norvegicus]	gi|9588102	4	100	0.714271	1.01211	1.28597	0.302235	0.266169	0.478334	6	6	6
317	RecName: Full=Keratin, type II cytoskeletal 1; AltName: Full=Cytokeratin-1; Short=CK-1; AltName: Fu	gi|81891716	4	100	0.782296	0.760275	2.01539	0.160221	0.0641418	0.194865	4	4	4
318	C2 domain-containing protein 2-like [Rattus norvegicus]	gi|58865568	3	100	1.04497	1.00181	0.974972	0.271954	0.414597	0.294648	4	4	4
319	Ser/Thr protein kinase	gi|739718	3	100	1.04618	0.988657	1.12462	0.500519	0.331336	0.369253	3	3	3
320	peptidyl-prolyl cis-trans isomerase D [Rattus norvegicus]	gi|51948528	5	100	0.993822	1.08811	0.678059	0.32796	0.460572	0.316554	5	5	5
321	paralemmin-1 [Rattus norvegicus]	gi|18677765	3	100	0.801029	0.898021	0.929184	0.379381	0.109441	0.0922794	3	3	3
322	cytochrome c oxidase subunit 5A, mitochondrial precursor [Rattus norvegicus]	gi|24233541	5	100	0.861005	0.833154	0.994798	0.183055	0.139033	0.149923	6	6	6
323	SAP90A [Rattus norvegicus]	gi|297480	5	100	0.809842	0.817216	0.880434	0.257728	0.160637	0.290547	5	5	5
324	bifunctional purine biosynthesis protein PURH [Rattus norvegicus]	gi|48675845	4	100	1.1302	0.9257	0.994293	0.393223	0.2516	0.260453	4	4	4
325	PREDICTED: histone cluster 1, H2bp [Rattus norvegicus]	gi|27686409	3	100	1.14667	1.21047	1.00919	0.0293513	0.124542	0.0708027	3	3	3
326	histone H2B	gi|223096	3	100	1.14667	1.21047	1.00919	0.0293513	0.124542	0.0708027	3	3	3
327	glutathione S-transferase Mu 5 [Rattus norvegicus]	gi|25282395	5	100	1.26147	1.33363	1.19163	0.500673	0.623062	0.290379	5	5	5
328	reticulon-3 isoform A [Rattus norvegicus]	gi|57977297	4	100	0.721889	0.948285	0.929132	0.175731	0.291425	0.224711	5	5	5
329	alpha-endosulfine isoform b [Mus musculus]	gi|71061466	3	100	1.3086	1.02387	1.01306	0.37348	0.197001	0.134956	3	3	3
330	Peroxiredoxin 2 [Rattus norvegicus]	gi|34849738	4	100	0.860535	1.01964	1.10429	0.386783	0.0822937	0.209098	4	4	4
331	dihydropteridine reductase [Rattus norvegicus]	gi|11693160	2	100	1.74794	1.03848	0.924858	0.211017	0.230281	0.0342223	2	2	2
332	NADH dehydrogenase (ubiquinone) 1 alpha subcomplex 10-like [Rattus norvegicus]	gi|32996721	4	100	1.00745	1.30598	1.2658	0.382859	0.40058	0.155413	4	4	4
333	V-type proton ATPase subunit d 1 [Mus musculus]	gi|31981304	5	100	0.914603	1.0949	1.24971	0.32074	0.526437	0.427846	6	6	6
334	glutathione S-transferase P [Rattus norvegicus]	gi|25453420	4	100	1.47933	1.03248	1.04009	0.180019	0.0732419	0.116289	4	4	4
335	leucine-rich glioma-inactivated protein 1 precursor [Rattus norvegicus]	gi|21955128	5	100	0.777057	1.06775	0.804224	0.986229	0.239128	0.403414	5	5	5
336	complement component 1 Q subcomponent-binding protein, mitochondrial precursor [Rattus norvegicus]	gi|48675371	3	100	1.02721	1.2015	1.14006	0.468855	0.436554	0.339821	3	3	3
337	secernin-1 [Rattus norvegicus]	gi|68163565	4	100	1.4493	1.257	1.4858	1.03242	0.47552	0.764336	4	4	4
338	rhodanese [Rattus norvegicus]	gi|57069	4	100	2.15919	1.95971	1.54451	3.11279	2.66602	1.65687	4	4	4
339	sulfated glycoprotein 1 isoform D preproprotein [Rattus norvegicus]	gi|298231229	4	100	0.855431	0.977856	0.959313	0.279943	0.241286	0.302858	7	7	7
340	GLAST-1a [Rattus norvegicus]	gi|8118689	4	100	0.863058	0.905763	0.946849	0.176265	0.232052	0.260025	5	5	5
341	diacylglycerol kinase beta [Rattus norvegicus]	gi|9506535	4	100	0.570387	0.9857	0.947627	0.19935	0.197418	0.242556	4	4	4
342	microtubule-associated protein-2 kinase [Rattus norvegicus]	gi|515499	4	100	1.08051	1.20536	1.18214	0.258555	0.279237	0.275282	4	4	4
343	RecName: Full=Versican core protein; AltName: Full=Chondroitin sulfate proteoglycan core protein 2;	gi|21431624	4	100	1.60823	1.00619	1.0432	0.658842	0.677778	0.583031	4	4	4
344	SH3p4 [Rattus norvegicus]	gi|2293468	3	100	0.866617	0.937039	1.18699	0.168545	0.0916342	0.156749	3	3	3
345	superoxide dismutase [Cu-Zn] [Rattus norvegicus]	gi|8394328	3	100	0.733374	0.996876	0.69754	0.345786	0.131657	0.375391	4	4	4
346	protein phosphatase 1 regulatory subunit 1B [Rattus norvegicus] - DARPP32	gi|61889054	4	100	0.924259	0.605534	0.670928	0.306342	0.367408	0.146724	6	6	6
347	puromycin-sensitive aminopeptidase [Rattus norvegicus]	gi|17221643	4	100	1.28258	0.904207	1.05769	0.511679	0.314293	0.606601	6	6	6
348	RecName: Full=cAMP-dependent protein kinase catalytic subunit alpha; Short=PKA C-alpha	gi|125207	4	100	0.801605	0.966745	1.00665	0.239008	0.269891	0.493263	5	5	5
349	metalloendopeptidase [Rattus norvegicus]	gi|205374	4	100	1.64191	1.10565	1.36728	0.733999	0.426901	1.53045	4	4	4
350	Tra1 protein [Rattus norvegicus]	gi|51858886	4	100	1.0533	1.04001	1.17924	0.431508	0.328634	0.400858	4	4	4
351	RecName: Full=Nck-associated protein 1; Short=NAP 1; AltName: Full=Membrane-associated protein HEM-	gi|1708980	5	100	0.685529	1.01566	1.16114	0.50711	0.435703	0.415676	5	5	5
352	guanine nucleotide-binding protein G(z) subunit alpha [Rattus norvegicus]	gi|6980966	3	100	1.01126	1.27312	1.14278	0.209479	0.104517	0.0354272	3	3	3
353	serine/threonine-protein phosphatase 2A catalytic subunit alpha isoform [Rattus norvegicus]	gi|8394018	4	100	1.18291	1.12563	1.19832	0.684263	0.252632	0.496784	4	4	4
354	dynein light chain 2, cytoplasmic [Mus musculus]	gi|18087731	3	100	0.817664	1.02719	0.965982	0.171042	0.372684	0.227132	3	3	3
355	Chain A, Crystal Structure Of Recombinant Rat-Liver D244e Mutant S- Adenosylhomocysteine Hydrolase	gi|13096481	5	100	1.00332	1.23799	0.972242	0.443057	0.345106	0.238267	5	5	5
356	protein NDRG2 [Rattus norvegicus]	gi|19424278	4	100	1.09926	0.907449	0.818261	0.0822701	0.131194	0.170507	4	4	4
357	astrocytic phosphoprotein PEA-15 [Homo sapiens]	gi|4505705	4	100	1.08831	1.33684	1.25472	0.314747	0.282711	0.305905	4	4	4
358	G-septin beta [Rattus norvegicus]	gi|4455011	4	100	0.872823	0.876398	1.02284	0.31191	0.247191	0.27312	5	5	5
359	sodium/calcium exchanger 2 precursor [Rattus norvegicus]	gi|17530967	4	100	0.893607	0.956985	0.986007	0.216043	0.271021	0.0980188	4	4	4
360	Similar to 14-3-3 protein sigma [Rattus norvegicus]	gi|51260816	4	100	1.33955	1.29182	1.08174	0.30352	0.492157	0.233846	5	5	5
361	propionyl-CoA carboxylase beta chain, mitochondrial precursor [Rattus norvegicus]	gi|148747119	2	100	0.910783	1.0136	1.14988	0.104167	0.170904	0.0776022	2	2	2
362	RecName: Full=Myosin regulatory light chain 12B; AltName: Full=Myosin RLC-B; AltName: Full=Myosin r	gi|1170970	4	100	1.62813	1.35908	1.17406	0.906933	0.70917	0.976326	4	4	4
363	synaptophysin [Rattus norvegicus]	gi|6981622	4	100	0.587075	0.911058	1.01934	0.180738	0.329666	0.173859	5	5	5
364	cytosol aminopeptidase [Rattus norvegicus]	gi|58865398	5	100	1.5343	1.01629	1.00801	0.398672	0.608973	0.572841	5	5	5
365	heterogeneous nuclear ribonucleoprotein K isoform a [Homo sapiens]	gi|14165437	4	100	0.992808	1.31521	1.10976	0.505223	0.466081	0.683471	4	4	4
366	reticulon-1 isoform RTN1-C [Mus musculus]	gi|56090141	3	100	5.20279	5.39439	5.76313	108.448	115.766	111.351	5	5	5
367	metabotropic glutamate receptor 5 [Rattus norvegicus]	gi|8393490	4	100	0.944395	1.00189	1.47447	0.700421	0.436802	2.37748	4	4	4
368	lanC-like protein 2 [Rattus norvegicus]	gi|62079109	4	100	1.22617	1.73248	1.54465	0.413	0.30009	0.433439	4	4	4
369	GTP-binding protein [Rattus norvegicus]	gi|5852192	3	100	0.818084	1.35095	1.20387	0.351917	0.495834	0.579824	3	3	3
370	calcineurin subunit B type 1 [Homo sapiens]	gi|4506025	3	100	1.03538	1.01155	0.996964	0.115382	0.137265	0.163617	3	3	3
371	phosphacan (3F8 proteoglycan) [Rattus norvegicus]	gi|461372	3	100	1.26649	1.21859	1.5521	0.346942	0.358011	0.778318	3	3	3
372	leucine-rich PPR motif-containing protein, mitochondrial precursor [Rattus norvegicus]	gi|56605990	3	100	0.742872	1.06068	0.93137	0.459824	0.233336	0.379571	3	3	3
373	translationally-controlled tumor protein [Mus musculus]	gi|6678437	3	100	1.19958	1.0927	1.22574	0.210514	0.128072	0.15878	3	3	3
374	heterogeneous nuclear ribonucleoprotein H2 [Rattus norvegicus]	gi|62078769	3	100	0.954946	1.07497	0.946784	0.0718451	0.0332489	0.347308	3	3	3
375	SH3P7r3 [Rattus norvegicus]	gi|7248379	4	100	0.650854	0.89859	0.982703	0.390196	0.142784	0.271585	4	4	4
376	mu-crystallin homolog [Rattus norvegicus]	gi|16758840	4	100	1.02557	1.46403	1.52813	0.611855	0.328543	0.490344	4	4	4
377	seryl-tRNA synthetase, cytoplasmic [Rattus norvegicus]	gi|56090265	3	100	1.15003	1.09329	1.02776	0.371811	0.385171	0.252047	3	3	3
378	dipeptidyl aminopeptidase-like protein 6 [Rattus norvegicus]	gi|12408298	4	100	1.01256	0.849252	0.796413	0.20174	0.0904965	0.373367	4	4	4
379	complexin-2 [Homo sapiens]	gi|5729783	3	100	0.768749	0.616611	0.594715	0.157123	0.134812	0.1614	4	4	4
380	Rap1b [Rattus norvegicus]	gi|595280	3	100	1.25303	0.910001	0.947836	0.0783354	0.20476	0.11782	4	4	4
381	Ndufa9 protein [Rattus norvegicus]	gi|60688426	4	100	0.7515	0.856407	0.848296	0.257021	0.411813	0.269648	4	4	4
382	NADH dehydrogenase [ubiquinone] iron-sulfur protein 4, mitochondrial precursor [Rattus norvegicus]	gi|68341995	3	100	0.74342	0.73059	0.828407	0.274542	0.136972	0.172147	3	3	3
383	fumarate hydratase, mitochondrial precursor [Rattus norvegicus]	gi|158186722	3	100	0.670674	1.06428	0.842138	0.354844	0.237354	0.0846039	3	3	3
384	neuron-specific protein PEP-19 [Rattus norvegicus]	gi|23477207	3	100	1.01166	0.906308	0.760838	0.492777	0.888902	0.575522	5	5	5
385	aldose reductase [Rattus norvegicus]	gi|6978491	4	100	1.05069	0.807328	0.891795	0.29271	0.222825	0.249075	5	5	5
386	T-complex protein 1 subunit gamma [Rattus norvegicus]	gi|40018616	3	100	0.884423	0.914707	0.910976	0.105047	0.0388715	0.154201	3	3	3
387	ras-related protein Rab-35 isoform 1 [Homo sapiens]	gi|5803135	3	100	0.847611	1.01951	0.949638	0.158941	0.375402	0.431833	3	3	3
388	cytochrome c oxidase subunit Vb [Rattus norvegicus]	gi|473729	4	100	1.11207	1.10612	1.32462	0.346332	0.372804	1.05858	4	4	4
389	guanine nucleotide-binding protein G(I)/G(S)/G(O) subunit gamma-7 [Rattus norvegicus]	gi|13162316	3	100	0.936672	0.821847	0.893366	0.0454722	0.14396	0.128247	3	3	3
390	clathryn light chain (LCA2) [Rattus norvegicus]	gi|203276	4	100	1.23512	0.847339	1.28881	0.170246	0.357542	0.199792	4	4	4
391	3-hydroxyisobutyrate dehydrogenase [Rattus norvegicus]	gi|556389	2	100	0.983186	1.1095	1.07001	0.252933	0.254025	0.27672	3	3	3
392	Chain A, Solution Structure Of Oxidized Rat Microsomal Cytochrome B5 In The Presence Of 2 M Guanidi	gi|6980893	3	100	0.987295	0.743787	0.782473	0.229327	0.0591508	0.223736	3	3	3
393	glycerol-3-phosphate dehydrogenase [NAD+], cytoplasmic [Rattus norvegicus]	gi|57527919	3	100	1.99259	1.28278	0.996703	0.316172	0.352897	0.149896	3	3	3
394	CDC42 protein [Rattus norvegicus]	gi|24637541	3	100	0.888961	0.750326	1.03933	0.365038	0.443668	0.220153	4	4	4
395	rabaptin [Rattus norvegicus]	gi|1575770	3	100	1.00646	1.30942	1.04911	0.305042	1.17253	0.225915	3	3	3
396	thy-1 membrane glycoprotein preproprotein [Rattus norvegicus]	gi|6981654	4	100	0.944973	0.81133	0.866939	0.152117	0.189219	0.122685	6	6	6
397	clathryn light chain (LCB3) [Rattus norvegicus]	gi|203361	4	100	0.954421	1.09937	0.916164	0.0685084	0.560911	0.223338	4	4	4
398	amino acid starvation-induced protein [Rattus norvegicus]	gi|202990	3	100	0.832871	0.995253	0.890185	0.132747	0.254003	0.189209	3	3	3
399	high mobility group protein B1 [Mus musculus]	gi|6754208	3	100	1.0138	0.954338	0.871049	0.053967	0.0386353	0.258415	3	3	3
400	neuronal membrane glycoprotein M6-a [Rattus norvegicus]	gi|30017437	3	100	1.06898	1.03821	1.20419	0.53549	0.323002	0.297014	4	4	4
401	keratin, type I cytoskeletal 10 [Rattus norvegicus]	gi|57012436	3	100	0.752212	0.703071	1.35836	0.113087	0.19363	0.363788	4	4	4
402	cytoplasmic dynein 1 light intermediate chain 1 [Rattus norvegicus]	gi|21955134	3	100	1.25303	0.956705	1.1727	0.120467	0.438232	0.147329	3	3	3
403	endoplasmic reticulum resident protein 29 precursor [Rattus norvegicus]	gi|16758848	3	100	1.14067	1.27592	1.20413	0.811064	0.598418	0.767258	3	3	3
404	RecName: Full=Methylmalonate-semialdehyde dehydrogenase [acylating], mitochondrial; Short=MMSDH; Sh	gi|400269	4	100	0.991843	0.915869	0.828672	0.272889	0.409577	0.113497	4	4	4
405	4F2 cell-surface antigen heavy chain [Rattus norvegicus]	gi|9506891	4	100	1.33112	1.63085	1.41552	0.681181	0.737023	0.551115	4	4	4
406	N(G),N(G)-dimethylarginine dimethylaminohydrolase 2 [Rattus norvegicus]	gi|47087079	3	100	1.42118	1.66651	1.48327	1.0359	0.436072	0.589886	3	3	3
407	phosphatidylethanolamine-binding protein 1 [Rattus norvegicus]	gi|8393910	2	100	0.998902	0.954523	0.98909	0.00993946	0.110546	0.109826	2	2	2
408	dynein light chain 1, cytoplasmic [Homo sapiens]	gi|4505813	2	100	0.841987	1.06446	0.897363	0.207592	0.0789667	0.0758935	2	2	2
409	brevican core protein [Rattus norvegicus]	gi|1143285	3	100	0.971353	0.997498	0.920751	0.0778471	0.144902	0.280641	3	3	3
410	clathrin-associated protein 17 [Rattus norvegicus]	gi|1809320	3	100	1.14361	1.29672	1.17691	0.399995	0.141029	0.272059	3	3	3
411	thioredoxin [Rattus norvegicus]	gi|16758644	3	100	0.859419	1.00784	0.917873	0.235013	0.243497	0.261265	4	4	4
412	ATP synthase subunit delta, mitochondrial precursor [Rattus norvegicus]	gi|20806153	2	100	0.86614	1.14004	0.765133	0.275191	0.348322	0.244833	3	3	3
413	phosphatidylinositol-5-phosphate 4-kinase type-2 beta [Rattus norvegicus]	gi|16758316	2	100	0.864067	0.840627	0.782887	0.0269709	0.0228828	0.0135942	2	2	2
414	activated RNA polymerase II transcriptional coactivator p15 [Rattus norvegicus]	gi|57526804	3	100	0.869631	1.00584	0.98342	0.029954	0.239341	0.0433478	3	3	3
415	tetraspanin-2 [Rattus norvegicus]	gi|12018246	2	100	2.84954	1.18886	1.23423	0.0443115	0.0293099	0.0167764	2	2	2
416	ATP synthase subunit g, mitochondrial [Rattus norvegicus]	gi|47058994	2	100	0.957022	1.08362	1.19331	0.0758498	0.160919	0.0339712	2	2	2
417	neuronal growth regulator 1 precursor [Rattus norvegicus]	gi|11067409	2	100	1.08985	1.42602	0.475452	0.00210102	0.205884	0.575329	2	2	2
418	BIT [Rattus norvegicus]	gi|2190166	3	100	1.22021	1.18189	1.07287	0.137899	0.422916	0.0991885	3	3	3
419	ubiquitin-conjugating enzyme E2 variant 2 [Rattus norvegicus]	gi|34101284	4	100	0.798973	0.82895	0.892142	0.257478	0.211254	0.397653	4	4	4
420	dynactin subunit 1 [Rattus norvegicus]	gi|13162302	3	100	1.32097	1.29162	0.924739	0.81393	0.200334	0.0951638	3	3	3
421	transitional endoplasmic reticulum ATPase [Rattus norvegicus]	gi|17865351	3	100	0.963993	1.06492	1.02539	0.16635	0.370628	0.256628	3	3	3
422	tropomodulin-2 [Rattus norvegicus]	gi|13928838	4	100	1.10674	0.963409	0.952415	0.262565	0.256142	0.127835	4	4	4
423	growth factor receptor-bound protein 2 isoform 1 [Homo sapiens]	gi|4504111	3	100	1.39429	1.03002	1.33839	0.535743	0.410853	0.380163	3	3	3
424	vimentin [Rattus norvegicus]	gi|14389299	3	100	1.43198	1.68686	1.69028	0.59578	0.612616	0.718109	3	3	3
425	LRRGT00113 [Rattus norvegicus]	gi|37361912	4	100	0.887994	0.894775	1.02267	0.240814	0.277381	0.177492	4	4	4
426	glutamate receptor 2 isoform 1 precursor [Rattus norvegicus]	gi|8393475	3	100	0.749161	1.08538	1.04901	0.1729	0.138363	0.0410035	3	3	3
427	dynactin subunit 2 [Rattus norvegicus]	gi|51948450	2	100	1.14248	0.815635	0.991946	0.0134655	0.0946753	0.126896	2	2	2
428	myosin light polypeptide 6 [Rattus norvegicus]	gi|155369650	3	100	1.21002	1.0437	0.924599	0.605485	0.338505	0.138651	3	3	3
429	epsin-1 [Rattus norvegicus]	gi|16923990	3	100	0.976466	0.874829	1.01021	0.0915889	0.0753523	0.138031	3	3	3
430	hemoglobin alpha 2 chain [Rattus norvegicus]	gi|60678292	2	100	0.323463	0.336049	0.348417	0.00905709	0.0390138	0.042283	2	2	2
431	dnaJ homolog subfamily C member 5 [Mus musculus]	gi|7949027	2	100	1.05935	0.986895	1.02524	0.101595	0.203623	0.0669361	2	2	2
432	vesicular inhibitory amino acid transporter [Rattus norvegicus]	gi|13929106	3	100	1.95826	1.31851	1.2763	1.31827	0.586046	0.475995	3	3	3
433	ORF2 [Rattus norvegicus]	gi|202959	3	100	1.00814	1.32482	1.02389	0.0334466	0.200918	0.455713	4	4	4
434	RNA-binding protein FUS [Rattus norvegicus]	gi|58865844	3	100	0.765266	1.26778	0.919389	0.120123	0.212973	0.0577102	3	3	3
435	cystatin C	gi|227013	3	100	1.14075	0.805468	0.713335	0.193362	0.0571155	0.141054	3	3	3
436	protein NipSnap homolog 2 [Rattus norvegicus]	gi|62945328	3	100	0.667744	0.899338	0.754746	0.0579103	0.107038	0.274175	3	3	3
437	LEDGFB [Rattus norvegicus]	gi|33150808	3	100	1.0667	1.06022	1.15164	0.0975426	0.158392	0.156766	3	3	3
438	phosphatidylinositol transfer protein alpha isoform [Rattus norvegicus]	gi|8393962	4	100	0.869511	0.787406	0.906783	0.324025	0.453191	0.208778	4	4	4
439	glutamate decarboxylase 1 [Rattus norvegicus]	gi|8393406	2	100	1.18295	1.07015	0.882756	0.0555337	0.0443916	0.156036	2	2	2
440	spectrin beta chain, erythrocyte [Rattus norvegicus]	gi|47058982	4	100	1.34706	1.22641	1.27831	0.572736	0.704097	1.11562	6	6	6
441	gelsolin precursor [Rattus norvegicus]	gi|51854227	3	100	1.54799	0.988979	0.799198	0.527955	0.350576	0.303246	3	3	3
442	casein kinase II subunit alpha [Rattus norvegicus]	gi|16758674	3	100	0.963942	1.04058	0.859549	0.454634	0.0914521	0.441876	3	3	3
443	aminopeptidase-B [Rattus norvegicus]	gi|1754515	3	100	0.987647	1.31413	0.943467	0.230939	0.305941	0.359432	3	3	3
444	sorting and assembly machinery component 50 homolog [Rattus norvegicus]	gi|51948454	3	100	1.22387	1.59209	1.94487	0.873457	0.212395	0.576201	3	3	3
445	plasminogen activator inhibitor 1 RNA-binding protein [Rattus norvegicus]	gi|57977275	3	100	0.979179	0.984334	1.08236	0.236871	0.570911	1.20102	3	3	3
446	voltage-dependent calcium channel subunit alpha-2/delta-3 [Rattus norvegicus]	gi|28212256	2	100	1.1022	0.888213	1.05474	0.169108	0.0470643	0.071816	2	2	2
447	RecName: Full=Fatty aldehyde dehydrogenase; AltName: Full=Aldehyde dehydrogenase 4; AltName: Full=A	gi|399362	2	100	1.09962	1.02427	1.07275	0.154195	0.0329302	0.0278449	2	2	2
448	profilin [Rattus norvegicus]	gi|1628436	3	100	1.02008	0.84698	0.908077	0.0943722	0.174675	0.0456324	3	3	3
449	ALG-2 interacting protein 1 [Rattus norvegicus]	gi|6319138	2	100	1.23866	1.1793	0.947879	0.285545	0.501813	0.0126692	2	2	2
450	F-actin-capping protein subunit beta isoform 1 [Homo sapiens]	gi|4826659	3	100	0.925651	0.895201	0.827725	0.242933	0.212257	0.27642	4	4	4
451	ADP-ribosylation factor 5 [Homo sapiens]	gi|4502209	3	100	1.04153	0.94867	1.35841	0.0402547	0.404572	0.16034	3	3	3
452	Arfgap1 protein [Rattus norvegicus]	gi|47477812	1	100	1.34644	1.32963	1.92827	0	0	0	1	1	1
453	26S proteasome non-ATPase regulatory subunit 3 [Rattus norvegicus]	gi|56605666	3	100	1.06038	0.981424	1.12626	0.220336	0.291085	0.506203	3	3	3
454	voltage dependent anion channel [Rattus norvegicus]	gi|4558732	3	100	0.831614	0.908696	0.902239	0.164131	0.188986	0.100952	3	3	3
455	cytosolic branched chain aminotransferase [Rattus norvegicus]	gi|13374912	3	100	1.49928	0.914111	1.02912	0.541985	0.198686	0.375241	3	3	3
456	brain alpha-tropomyosin (TMBr-3) [Rattus norvegicus]	gi|207359	3	100	1.02276	1.08486	1.10218	0.0275693	0.143216	0.302352	3	3	3
457	drebrin E [Rattus norvegicus]	gi|3192363	3	100	0.890746	1.01429	1.11214	0.166261	0.173656	0.0449359	4	4	4
458	mitochondrial glutamate carrier 1 [Rattus norvegicus]	gi|62078785	3	100	0.906013	1.01381	1.00103	0.0830505	0.189989	0.355722	3	3	3
459	copine-9 [Rattus norvegicus]	gi|68163393	4	100	0.869974	1.08841	0.92128	0.393268	0.563295	1.80387	4	4	4
460	phosphatidate cytidylyltransferase 2 [Rattus norvegicus]	gi|16758454	2	100	1.4794	1.05076	1.48512	0.854973	0.509158	0.326594	2	2	2
461	RecName: Full=Neuronal migration protein doublecortin	gi|59797481	2	100	1.08268	1.30276	1.49471	0.305296	0.0152988	0.461369	2	2	2
462	adapter molecule crk [Rattus norvegicus]	gi|9506515	2	100	0.933977	0.957358	1.22203	0.0591989	0.0401987	0.22442	2	2	2
463	Sideroflexin 3 [Rattus norvegicus]	gi|38304020	4	100	0.910035	1.24266	1.16507	0.0551515	0.570478	0.219648	4	4	4
464	glycogen synthase kinase-3 alpha [Rattus norvegicus]	gi|8393496	1	100	2.23822	1.69092	0.968118	0	0	0	1	1	1
465	RecName: Full=Glycyl-tRNA synthetase; AltName: Full=Diadenosine tetraphosphate synthetase; Short=AP	gi|81889021	3	100	1.54396	1.17665	1.01927	0.240839	0.0913461	0.270279	3	3	3
466	pyruvate dehydrogenase E1 alpha form 1 subunit [Rattus rattus]	gi|57657	3	100	0.90114	0.860004	1.02985	0.154231	0.0858736	0.258085	3	3	3
467	isocitrate dehydrogenase [NADP] cytoplasmic [Rattus norvegicus]	gi|13928690	3	100	0.995618	0.994727	1.22117	0.230632	0.067005	0.119279	3	3	3
468	ras-related protein Rab-15 [Rattus norvegicus]	gi|38454238	2	100	0.750825	1.25212	1.19255	0.0107444	0.193848	0.315519	2	2	2
469	40S ribosomal protein S19 [Mus musculus]	gi|12963511	3	100	1.07267	1.14658	1.34918	0.678301	0.45272	0.820822	3	3	3
470	guanine nucleotide-binding protein G(q) subunit alpha [Rattus norvegicus]	gi|13591957	3	100	0.776995	0.952148	0.953296	0.320579	0.278549	0.229047	3	3	3
471	protein kinase C gamma type [Mus musculus]	gi|6755080	3	100	0.824937	1.02757	0.615552	0.0576892	0.379714	1.02417	3	3	3
472	rabphilin-3A [Rattus norvegicus]	gi|19424162	2	100	0.746691	0.697786	0.755545	0.00600436	0.103371	0.0847841	2	2	2
473	transaldolase [Rattus norvegicus]	gi|42476292	2	100	1.07739	0.777895	0.927291	0.168861	0.0871335	0.306201	2	2	2
474	tropomyosin alpha-1 chain isoform g [Rattus norvegicus]	gi|78000199	3	100	1.21197	1.49684	1.35357	0.367337	0.909055	0.614325	3	3	3
475	neuronal membrane glycoprotein M6-b [Rattus norvegicus]	gi|20301986	2	100	1.07385	0.908056	0.838968	0.235508	0.0630368	0.104187	2	2	2
476	calretinin [Rattus norvegicus]	gi|16758892	3	100	0.683788	1.14247	1.14868	0.235722	0.231795	0.323734	3	3	3
477	ras-related protein Rap-2b precursor [Mus musculus]	gi|13386338	3	100	1.41971	1.35922	1.3188	0.452723	0.484197	0.226687	3	3	3
478	polyubiquitin [Rattus norvegicus]	gi|1675359	2	100	1.18057	0.965339	1.27216	0.0814512	0.079887	0.0411837	2	2	2
479	heat shock protein 75 kDa, mitochondrial precursor [Rattus norvegicus]	gi|84781723	3	100	1.11254	1.30857	1.11401	0.562234	0.858834	0.313528	3	3	3
480	heterogeneous nuclear ribonucleoprotein A1 isoform a [Homo sapiens]	gi|4504445	3	100	1.00849	1.27049	1.00707	0.454228	0.412567	0.253947	5	5	5
481	valyl-tRNA synthetase [Rattus norvegicus]	gi|158186770	2	100	0.865858	0.946061	1.13165	0.357908	0.0436028	0.279389	2	2	2
482	platelet-activating factor acetylhydrolase IB subunit alpha [Mus musculus]	gi|7305363	3	100	1.77377	1.39289	1.36544	0.404404	0.0931377	0.415247	3	3	3
483	NADH dehydrogenase [ubiquinone] iron-sulfur protein 6, mitochondrial precursor [Rattus norvegicus]	gi|9506913	2	100	0.88323	0.923784	0.901462	0.195155	0.129206	0.0302709	2	2	2
484	T-complex protein 1 subunit alpha [Rattus norvegicus]	gi|6981642	3	100	0.999604	0.937014	0.996334	0.330728	0.249108	0.327901	3	3	3
485	cell adhesion-like molecule [Rattus norvegicus]	gi|203246	2	100	1.20042	0.820548	0.828171	0.132999	0.309437	0.235045	2	2	2
486	Chain A, Crystal Structure Of The Catalytic Core Of Inositol 1,4,5- Trisphosphate 3-Kinase	gi|55670081	3	100	0.971795	0.974543	0.792849	0.0428407	0.512749	0.20166	3	3	3
487	protein phosphatase 1F [Rattus norvegicus]	gi|28461153	2	100	0.772351	0.677926	0.662716	0.36379	0.0938862	0.180153	2	2	2
488	RSP29 [Rattus norvegicus]	gi|2459803	2	100	1.08282	0.836129	1.20298	0.194314	0.578515	0.092406	3	3	3
489	alcohol dehydrogenase [NADP+] [Rattus norvegicus]	gi|13591894	3	100	0.669962	1.12614	0.640398	0.297108	0.79952	0.394201	3	3	3
490	Na+/Cl(-)-dependent neurotransmitter transporter [Rattus sp.]	gi|545078	2	100	0.966367	1.25339	1.07815	0.360227	0.0533179	0.492162	2	2	2
491	protein IMPACT [Rattus norvegicus]	gi|58866042	3	100	0.729379	1.4866	1.12303	0.963885	0.117876	0.254328	3	3	3
492	profilin-2 [Rattus norvegicus]	gi|13540707	2	100	1.24463	1.07805	1.10147	0.118078	0.139131	0.184607	2	2	2
493	Chain A, Crystal Structure Of The Enth Domain Of Rat Epsin 1	gi|8569615	2	100	1.03518	0.920414	0.969703	0.0452346	0.0471889	0.145642	2	2	2
494	Rieske Fe-S protein precursor [Rattus norvegicus]	gi|206681	2	100	1.0904	1.11888	1.13779	0.352555	0.18936	0.499079	4	4	4
495	T-complex protein 1 subunit delta [Rattus norvegicus]	gi|33414505	2	100	0.835865	1.03135	0.99265	0.120498	0.0517151	0.00230977	2	2	2
496	neurocan core protein precursor [Rattus norvegicus]	gi|13928904	2	100	0.770162	1.29897	1.51264	0.498927	0.185825	0.494206	3	3	3
497	Chain A, Rat Procathepsin B	gi|1942645	3	100	1.24486	0.977807	1.12607	0.156856	0.234703	0.429756	3	3	3
498	60S ribosomal protein L6 [Rattus norvegicus]	gi|162287391	3	100	0.882282	0.997033	0.931164	0.263127	0.130332	0.126967	3	3	3
499	RecName: Full=Amine oxidase [flavin-containing] A; AltName: Full=Monoamine oxidase type A; Short=MA	gi|113979	3	100	0.780656	0.995792	1.00707	0.140876	0.102335	0.196676	3	3	3
500	prohibitin-2 [Rattus norvegicus]	gi|61556754	2	100	0.918821	1.05238	0.858363	0.35458	0.195728	0.567136	2	2	2
501	V-type proton ATPase subunit G 2 [Rattus norvegicus]	gi|47059104	3	100	0.942376	0.82387	1.09383	0.254214	0.112944	0.132252	3	3	3
502	doublecortin kinase-2 [Rattus norvegicus]	gi|56269660	2	100	1.18966	0.67975	1.24548	0.198318	0.607891	0.710598	2	2	2
503	endophilin-B2 [Rattus norvegicus]	gi|57527421	3	100	1.17301	1.38313	1.14088	0.285836	0.325028	0.690609	3	3	3
504	far upstream element-binding protein 2 [Rattus norvegicus]	gi|19424312	2	100	0.532651	0.746114	0.656705	0.0951344	0.240082	0.0179815	2	2	2
505	claudin-11 [Mus musculus]	gi|6679186	1	100	1.64641	0.720353	0.48102	0	0	0	1	1	1
506	proteasome subunit alpha type-7 [Rattus norvegicus]	gi|56550075	2	100	1.21121	1.03708	1.32657	0.285664	0.0838268	0.409451	2	2	2
507	phosphoribosyl pyrophosphate synthase-associated protein 2 isoform b [Mus musculus]	gi|256773295	2	100	0.547387	0.803809	0.904817	0.459035	0.138178	0.242652	2	2	2
508	oligodendrocyte-myelin glycoprotein [Rattus norvegicus]	gi|33414042	3	100	1.0127	0.84177	0.701507	0.42376	0.187183	0.425536	3	3	3
509	neuronal calcium sensor 1 [Mus musculus]	gi|9790115	2	100	1.27459	1.65247	1.7632	0.150095	0.678712	0.233169	2	2	2
510	ras-related protein Ral-A precursor [Rattus norvegicus]	gi|13592039	2	100	0.929279	0.828589	0.922768	0.415961	0.315736	0.391398	2	2	2
511	hypothetical protein LOC100272906 [Zea mays]	gi|226530797	1	100	1.99378	1.26027	1.04976	0	0	0	1	1	1
512	Ribophorin I [Rattus norvegicus]	gi|38512106	3	100	0.951169	1.22271	0.954991	0.629657	0.165518	0.43328	3	3	3
513	sorting nexin-3 isoform a [Homo sapiens]	gi|4507143	2	100	1.25046	1.51753	1.58946	0.297038	0.211544	0.257533	2	2	2
514	40S ribosomal protein S3 [Mus musculus]	gi|6755372	3	100	0.77105	0.962176	1.08088	0.124432	0.471352	0.0727687	3	3	3
515	ribose-phosphate pyrophosphokinase I -like [Rattus norvegicus]	gi|57527447	3	100	0.93799	0.958164	0.71429	0.00995735	0.20411	0.35675	3	3	3
516	prelamin-A/C isoform C2 [Rattus norvegicus]	gi|50355947	2	100	1.33279	0.984392	1.24968	0.185924	0.106627	0.0776769	2	2	2
517	RecName: Full=Nucleosome assembly protein 1-like 1; AltName: Full=NAP-1-related protein; Flags: Pre	gi|34098357	3	100	1.08238	1.23199	0.98026	0.186467	0.262569	0.344953	3	3	3
518	pyridoxal kinase [Rattus norvegicus]	gi|13929082	2	100	0.928924	1.04896	0.964523	0.141739	0.0435436	0.223943	2	2	2
519	vesicular glutamate transporter 1 [Rattus norvegicus]	gi|16758726	2	100	0.776552	1.05107	1.08524	0.156461	0.346753	0.454163	2	2	2
520	cytochrome c oxidase subunit VIc [Rattus norvegicus]	gi|203515	2	100	0.689874	0.822957	0.923534	0.28172	0.101202	0.207026	3	3	3
521	M4 protein [Rattus norvegicus]	gi|16124253	3	100	0.853432	0.846329	1.00275	0.262644	0.06826	0.474836	3	3	3
522	endophilin-A2 [Rattus norvegicus]	gi|13676847	2	100	1.3689	1.27608	1.75654	1.45762	0.422046	1.76076	3	3	3
523	prothymosin alpha [Rattus norvegicus]	gi|11120684	1	100	0.838855	0.911735	0.942351	0.578436	0.228985	0.0501963	2	2	2
524	complexin-1 [Rattus norvegicus]	gi|12408324	2	100	0.863396	0.574814	0.616321	0.00681125	0.0246906	0.124934	2	2	2
525	proliferation-associated protein 2G4 [Rattus norvegicus]	gi|51948384	3	100	0.737304	1.14806	0.998839	0.458406	0.774731	0.288944	3	3	3
526	neural cell adhesion molecule 2 [Rattus norvegicus]	gi|42821116	3	100	0.976082	0.919594	0.829838	0.120345	0.156912	0.107737	3	3	3
527	brain Y-box binding protein 1 [Rattus norvegicus]	gi|38142418	1	100	1.37105	1.25458	0.652062	0	0	0	1	1	1
528	GTP-binding nuclear protein Ran [Homo sapiens]	gi|5453555	2	100	1.07806	1.19226	1.17902	0.0487473	0.165555	0.14872	2	2	2
529	ATP synthase subunit O, mitochondrial precursor [Rattus norvegicus]	gi|20302061	2	100	0.762863	0.923284	1.0726	0.280681	0.409006	0.688672	2	2	2
530	V-type proton ATPase subunit D [Rattus norvegicus]	gi|40786463	3	100	1.07618	1.34892	0.984982	0.0223968	0.272344	0.121739	3	3	3
531	Coq9 protein [Rattus norvegicus]	gi|51259441	2	100	1.02673	1.04548	1.67061	0.700919	0.233768	0.339416	2	2	2
532	probable regulatory protein 322 - rat	gi|2143936	2	100	1.06226	0.573677	0.655277	0.241787	0.138363	0.199879	2	2	2
533	cell cycle exit and neuronal differentiation protein 1 [Rattus norvegicus]	gi|62079059	2	100	0.810044	0.720892	0.933151	0.149623	0.252458	0.193813	3	3	3
534	eukaryotic translation initiation factor 4H [Rattus norvegicus]	gi|55741853	2	100	1.03555	0.892797	0.653945	0.0371402	0.033832	0.318635	2	2	2
535	heterogeneous nuclear ribonucleoprotein R [Rattus norvegicus]	gi|27903509	2	100	1.11458	1.06516	1.35604	0.1252	0.215271	0.0599109	2	2	2
536	Chain A, High Resolution Structure Of A Truncated Neuronal Snare Complex	gi|27574127	1	100	0.892004	1.15106	1.08837	0	0	0	1	1	1
537	glutathione S-transferase omega-1 [Rattus norvegicus]	gi|56090550	2	100	0.980273	1.0804	1.06673	0.203346	0.0211647	0.112185	2	2	2
538	aldehyde dehydrogenase X, mitochondrial precursor [Rattus norvegicus]	gi|58865518	2	100	1.30815	1.49651	1.76471	0.126901	0.216706	0.176235	2	2	2
539	brain and heart protein NDRG4-B1 [Rattus norvegicus]	gi|37788067	2	100	1.54855	1.13879	1.31065	0.112506	0.227264	0.306821	2	2	2
540	transforming, acidic coiled-coil containing protein 1 [Rattus norvegicus]	gi|52486747	1	100	1.61604	1.21959	1.22098	0	0	0	1	1	1
541	keratin, type II cytoskeletal 2 epidermal [Rattus norvegicus]	gi|57114290	2	100	0.617894	0.800601	0.848326	0.0190075	0.064789	0.116396	2	2	2
542	myelin-associated glycoprotein precursor [Rattus norvegicus]	gi|8393742	2	100	2.57803	0.894106	0.804329	0.0228587	0.213613	0.0392704	2	2	2
543	ras-related protein Rab-14 [Rattus norvegicus]	gi|16758368	2	100	0.6805	0.910729	0.788475	0.0810693	0.173532	0.154572	2	2	2
544	rho-related GTP-binding protein RhoB precursor [Homo sapiens]	gi|4757764	2	100	1.16817	0.888842	0.985523	0.0750967	0.0817179	0.331538	2	2	2
545	LRRGT00046 [Rattus norvegicus]	gi|37654308	3	100	1.15709	0.846215	1.06873	0.388816	0.444435	0.262698	3	3	3
546	RecName: Full=Neural cell adhesion molecule L1; Short=N-CAM-L1; Short=NCAM-L1; AltName: Full=Nerve-	gi|20455467	3	100	0.819563	1.06084	1.03602	0.38869	0.101134	0.0960567	3	3	3
547	ras-related protein Rab-5A [Rattus norvegicus]	gi|12083645	2	100	0.941766	0.984998	0.446998	0.249381	0.10063	0.480223	2	2	2
548	brain protein 44 [Rattus norvegicus]	gi|117647218	2	100	0.749688	0.695823	0.830823	0.0549887	0.0447678	0.0980588	2	2	2
549	N(G),N(G)-dimethylarginine dimethylaminohydrolase 1 [Rattus norvegicus]	gi|11560131	2	100	1.01272	1.01106	1.06942	0.221105	0.284491	0.240777	2	2	2
550	sideroflexin-5 [Rattus norvegicus]	gi|23463279	2	100	1.19988	1.08915	1.2373	0.132194	0.153028	0.0285044	3	3	3
551	hepatoma-derived growth factor-related protein 3 [Rattus norvegicus]	gi|21955178	2	100	0.793958	1.05464	0.875945	0.195192	0.240773	0.135729	2	2	2
552	RecName: Full=Fatty acid synthase; Includes: RecName: Full=[Acyl-carrier-protein] S-acetyltransfera	gi|2506136	2	100	1.66419	1.0064	0.875078	0.104518	0.137771	0.121859	2	2	2
553	carbonyl reductase [NADPH] 1 [Rattus norvegicus]	gi|9506467	2	100	1.54796	1.46277	1.49449	0.652048	0.221201	0.0128968	2	2	2
554	Adh5 protein [Rattus norvegicus]	gi|54035294	3	100	0.855222	0.6399	0.651459	0.011956	0.138003	0.262705	3	3	3
555	Scamp1 protein [Rattus norvegicus]	gi|60422761	1	100	1.26125	1.14404	1.42655	0	0	0	1	1	1
556	malic enzyme [Rattus norvegicus]	gi|205294	2	100	1.10154	1.07266	0.822562	0.174773	0.131561	0.172628	2	2	2
557	glycerol-3-phosphate dehydrogenase, mitochondrial precursor [Rattus norvegicus]	gi|6980978	3	100	0.523806	0.94186	0.712082	0.30099	0.107396	0.478577	3	3	3
558	heterogeneous nuclear ribonucleoprotein Q [Rattus norvegicus]	gi|114145636	2	100	0.982103	1.18738	0.904723	0.0199177	0.0930497	0.393939	2	2	2
559	disks large-associated protein 4 [Rattus norvegicus]	gi|27465621	1	100	0.658624	0.750442	0.780201	0	0	0	1	1	1
560	phytanoyl-CoA hydroxylase-interacting protein-like [Rattus norvegicus]	gi|58865722	2	100	1.0113	0.857478	0.940966	0.0866112	0.0115754	0.0683298	2	2	2
561	flotillin-2 [Rattus norvegicus]	gi|13929186	2	100	1.01297	1.13478	0.885946	0.155322	0.489956	0.170426	2	2	2
562	disks large homolog 2 [Rattus norvegicus]	gi|11560113	3	100	1.27879	1.17718	1.37775	0.576548	0.274879	0.34263	4	4	4
563	proteasome subunit beta type-7 precursor [Rattus norvegicus]	gi|16758298	2	100	0.932148	0.935148	0.801909	0.0854905	0.00557598	0.0667608	2	2	2
564	ribosomal protein L5 [Rattus norvegicus]	gi|206734	3	100	0.816238	1.0279	0.79932	0.356134	0.385012	0.825213	3	3	3
565	FK506 binding protein 4 [Rattus norvegicus]	gi|22324680	1	100	1.82287	1.46136	1.04653	0	0	0	1	1	1
566	26S protease regulatory subunit 6A [Mus musculus]	gi|228008337	2	100	0.769603	1.11263	1.22395	0.126533	0.265968	0.0972836	2	2	2
567	LIM domain only protein 7 [Rattus norvegicus]	gi|48040390	3	100	0.461765	1.20087	1.08123	0.983963	1.07702	1.24266	3	3	3
568	disks large-associated protein 3 [Rattus norvegicus]	gi|27465607	2	100	0.705956	0.578519	0.739453	0.0179277	0.111302	0.303092	2	2	2
569	tyrosine-protein phosphatase non-receptor type 5 [Rattus norvegicus]	gi|94400885	2	100	1.03047	0.729241	1.02986	0.0664593	0.158345	0.0177392	2	2	2
570	metabotropic glutamate receptor 3 precursor [Rattus norvegicus]	gi|157787068	3	100	1.04915	0.978326	0.910016	0.516863	0.424768	0.191849	3	3	3
571	basigin isoform 1 [Rattus norvegicus]	gi|158081773	1	100	1.21688	1.08964	0.939511	0.0772578	0.0557377	0.0835707	2	2	2
572	acyl-CoA hydrolase [Rattus norvegicus]	gi|61651581	2	100	1.01351	1.27089	1.19884	0.167663	0.692834	0.162963	2	2	2
573	microtubule associated protein [Rattus norvegicus]	gi|517394	3	100	0.840629	1.0799	0.959939	0.352714	0.294741	0.674236	3	3	3
574	trifunctional enzyme subunit beta, mitochondrial precursor [Rattus norvegicus]	gi|19424338	2	100	2.20273	1.20538	2.48426	1.71627	1.59898	2.84603	2	2	2
575	probable saccharopine dehydrogenase [Rattus norvegicus]	gi|62078699	3	100	1.323	0.979391	1.27404	0.610395	0.203863	0.378273	3	3	3
576	heterogeneous nuclear ribonucleoprotein A/B [Rattus norvegicus]	gi|140971918	2	100	2.09625	2.08385	2.02875	3.12363	1.8743	1.44654	2	2	2
577	four and a half LIM domains protein 1 isoform 2 [Rattus norvegicus]	gi|21728390	1	100	1.0679	1.02854	0.850228	0	0	0	1	1	1
578	CD9 antigen [Rattus norvegicus]	gi|148229054	2	100	1.80375	0.921815	1.01213	0.576356	0.168447	0.42245	3	3	3
579	ADP-ribosylation factor-like protein 8B [Homo sapiens]	gi|8922601	2	100	1.79567	1.29489	1.77842	1.07939	0.82242	0.775933	2	2	2
580	RecName: Full=Epsin-2; AltName: Full=EPS-15-interacting protein 2	gi|41016936	2	100	1.1533	0.991615	0.826431	0.160315	0.147983	0.153281	2	2	2
581	regulator of G-protein signaling 7 [Rattus norvegicus]	gi|9507047	2	100	1.08448	0.769306	0.783989	0.345507	0.59805	0.0404039	2	2	2
582	fatty acid-binding protein, epidermal [Rattus norvegicus]	gi|22024394	2	100	1.08118	1.01488	0.79876	0.127306	0.202728	0.0409743	2	2	2
583	tubulin beta chain - rat (fragments)	gi|2144007	1	100	1.01322	0.961065	1.00462	0.201557	0.720391	0.228298	10	10	10
584	serine-threonine kinase receptor-associated protein [Rattus norvegicus]	gi|58865512	2	100	0.991779	1.02899	0.969646	0.334782	0.728945	0.164168	2	2	2
585	abl interactor 2 [Rattus norvegicus]	gi|27465617	1	100	0.930179	1.01129	0.960548	0	0	0	1	1	1
586	Hiob2 protein [Rattus norvegicus]	gi|27527762	2	100	1.45978	1.67944	1.02846	0.26578	0.612038	0.235425	2	2	2
587	Dync1li2 protein [Rattus norvegicus]	gi|60422784	2	100	1.12916	1.19664	0.87995	0.200447	0.318216	0.226666	2	2	2
588	RecName: Full=Annexin A3; AltName: Full=35-alpha calcimedin; AltName: Full=Annexin III; AltName: Fu	gi|122065130	2	100	1.03853	1.09773	1.24985	0.113144	0.12707	0.250044	2	2	2
589	SH3 and multiple ankyrin repeat domains protein 3 [Rattus norvegicus]	gi|11067399	2	100	0.729247	1.10629	0.769461	0.0271263	0.594775	0.283531	2	2	2
590	ornithine aminotransferase, mitochondrial precursor [Rattus norvegicus]	gi|11968102	2	100	1.20274	0.821121	1.35771	0.160483	0.258648	0.0637265	2	2	2
591	RecName: Full=Protein disulfide-isomerase; Short=PDI; AltName: Full=Cellular thyroid hormone-bindin	gi|129731	2	100	2.11639	1.5847	1.35414	0.654689	0.277928	0.0399924	2	2	2
592	Histone H2a [Rattus norvegicus]	gi|66730355	2	100	0.89708	0.949432	1.19897	0.0656155	0.242561	0.10127	2	2	2
593	voltage-gated potassium channel subunit beta-2 [Rattus norvegicus]	gi|8393646	2	100	1.05116	0.968268	0.807948	0.0439063	0.198668	0.173482	2	2	2
594	Mat2a protein [Rattus norvegicus]	gi|38383124	1	100	0.825172	0.769205	0.587277	0	0	0	1	1	1
595	Chain A, Three-Dimensional Structure Of Nadph-Cytochrome P450 Reductase: Prototype For Fmn-And Fad-	gi|3318958	2	100	1.18415	0.826802	0.7262	0.115726	0.229164	0.0502368	2	2	2
596	4-trimethylaminobutyraldehyde dehydrogenase [Rattus norvegicus]	gi|75905479	2	100	3.11656	2.0809	1.82126	1.91451	2.3338	0.737917	2	2	2
597	190 kDa ankyrin isoform [Rattus norvegicus]	gi|3202046	2	100	1.11586	0.792996	0.745514	0.0481171	0.262713	0.163353	2	2	2
598	secretory carrier membrane protein 3 [Rattus norvegicus]	gi|10764631	1	100	2.93882	2.48361	2.32178	0	0	0	1	1	1
599	synaptotagmin VIId [Rattus norvegicus]	gi|12667456	2	100	0.690258	0.683364	0.897882	0.186228	0.0596611	0.199854	2	2	2
600	RecName: Full=Caskin-1; AltName: Full=CASK-interacting protein 1	gi|61212441	2	100	0.932016	0.748829	0.868567	0.334549	0.0845773	0.28911	2	2	2
601	flotillin-1 [Rattus norvegicus]	gi|158636004	2	100	0.75746	0.831218	1.00929	0.0972512	0.144287	0.00277217	2	2	2
602	SNIP-a [Rattus norvegicus]	gi|6693834	2	100	0.453518	0.769566	0.595772	0.170645	0.196839	0.191945	2	2	2
603	neutral amino acid transporter A [Rattus norvegicus]	gi|38454264	2	100	1.06432	1.13485	0.458155	0.217566	0.201841	0.252146	2	2	2
604	guanine nucleotide-binding protein subunit alpha-13 [Rattus norvegicus]	gi|61557003	1	100	1.11565	1.11821	1.28333	0	0	0	1	1	1
605	integrin-associated protein form 4 [Rattus norvegicus]	gi|2394318	2	100	0.995235	1.03376	0.964464	0.126205	0.0251057	0.0962978	2	2	2
606	hypothetical protein LOC361118 precursor [Rattus norvegicus]	gi|62079015	1	100	1.50407	1.045	0.802944	0	0	0	1	1	1
607	LIM and SH3 domain protein 1 [Rattus norvegicus]	gi|14249130	2	100	0.67491	0.739918	0.746019	0.443568	0.141859	0.151805	2	2	2
608	Wars protein [Rattus norvegicus]	gi|38197552	2	100	1.69308	1.67361	1.7468	2.01983	0.835106	1.51705	2	2	2
609	WW domain-binding protein 2 [Rattus norvegicus]	gi|20376818	1	100	1.44393	1.31155	1.44082	0	0	0	1	1	1
610	KH domain-containing, RNA-binding, signal transduction-associated protein 1 [Rattus norvegicus]	gi|18426824	1	100	1.16587	1.3374	1.48126	0	0	0	1	1	1
611	L-lactate dehydrogenase A-like 6B [Rattus norvegicus]	gi|34328538	1	100	0.606001	0.916167	0.821303	0	0	0	1	1	1
612	Ca2+ channel beta subunit 3b [rats, brain, Peptide Partial, 477 aa]	gi|633789	2	100	1.17699	0.773295	0.955665	1.31705	0.895033	0.471008	2	2	2
613	casein kinase II subunit beta [Mus musculus]	gi|7106277	2	100	0.946473	0.831555	0.773862	0.293207	0.106468	0.187941	2	2	2
614	thioredoxin reductase 2, mitochondrial precursor [Rattus norvegicus]	gi|12018236	2	100	0.959013	1.01431	1.07258	0.0725063	0.139067	0.268232	2	2	2
615	NBC-like protein [Rattus norvegicus]	gi|9437326	2	100	1.30908	1.07825	0.942686	0.0909125	0.0711331	0.0603769	2	2	2
616	myotrophin [Mus musculus]	gi|6679961	1	100	0.876173	1.02917	0.825763	0	0	0	1	1	1
617	metabotropic glutamate receptor 2 precursor [Rattus norvegicus]	gi|157787064	2	100	0.593993	0.988975	1.02521	0.0677895	0.0972226	0.024113	2	2	2
618	PREDICTED: rCG38845-like [Rattus norvegicus]	gi|27718097	2	100	1.01149	1.01784	0.96405	0.10381	0.11391	0.0373511	2	2	2
619	vacuolar protein sorting-associated protein 45 [Rattus norvegicus]	gi|25742604	2	100	0.806144	1.03582	0.902742	0.511005	0.319544	0.492933	2	2	2
620	hemoglobin alpha-2 chain - rat (tentative sequence) (fragments)	gi|483109	1	100	0.314653	0.375063	0.31071	0	0	0	1	1	1
621	thymosin beta-4 [Mus musculus]	gi|10946578	1	100	0.952627	0.809962	1.22383	0	0	0	1	1	1
622	soluble guanylyl cyclase beta 1 subunit [Rattus norvegicus]	gi|27552477	2	100	0.819694	0.6951	0.822218	0.219436	0.12011	0.15552	2	2	2
623	annexin VII [Rattus norvegicus]	gi|16930147	1	100	0.915649	1.047	1.40038	0	0	0	1	1	1
624	macrophage migration inhibitory factor [Rattus norvegicus]	gi|694108	2	100	0.947503	1.25411	1.06909	0.276051	0.144895	0.0985264	3	3	3
625	enoyl-CoA delta isomerase 2, mitochondrial [Rattus norvegicus]	gi|55741520	2	100	1.01013	0.911609	1.08635	0.159206	0.143879	0.0653766	3	3	3
626	glutathione S-transferase A6 [Rattus norvegicus]	gi|66730521	2	100	1.14228	1.06652	1.18096	0.0190326	0.140252	0.216882	2	2	2
627	solute carrier family 12 member 2 [Rattus norvegicus]	gi|13929130	2	100	1.41136	0.50596	0.799297	0.0639391	0.402788	0.304119	2	2	2
628	E-septin long form [Rattus norvegicus]	gi|6010652	2	100	0.944281	0.864179	1.05292	0.25796	0.232562	0.495764	3	3	3
629	guanylyl cyclase alpha 1 subunit [Rattus norvegicus]	gi|25006379	2	100	1.50239	0.763822	1.06837	0.315433	0.0725294	0.334596	2	2	2
630	protein SET isoform 2 [Mus musculus]	gi|325910859	1	100	0.830043	0.950928	1.07317	0	0	0	1	1	1
631	RecName: Full=Leukotriene A-4 hydrolase; Short=LTA-4 hydrolase; AltName: Full=Leukotriene A(4) hydr	gi|266480	1	100	0.858006	1.16234	0.982771	0	0	0	1	1	1
632	glutamate decarboxylase 2 [Rattus norvegicus]	gi|6978871	2	100	2.48054	2.1071	1.52223	0.660338	0.889472	0.119386	2	2	2
633	thioredoxin-like protein 1 [Rattus norvegicus]	gi|18266686	1	100	0.828222	1.02251	0.811301	0	0	0	1	1	1
634	serotransferrin precursor [Rattus norvegicus]	gi|61556986	2	100	2.42622	1.56112	1.94945	0.327163	0.656295	0.711384	2	2	2
635	PEX5-related protein [Rattus norvegicus]	gi|27465633	2	100	1.43345	1.01457	1.18686	0.101508	0.271345	0.346101	2	2	2
636	NonO/p54nrb homolog [Rattus norvegicus]	gi|2674209	2	100	0.803422	0.872066	1.01518	0.384952	0.0149272	0.187	2	2	2
637	PREDICTED: ribosomal protein L10a-like [Rattus norvegicus]	gi|27707472	1	100	1.47111	1.52213	1.70872	0	0	0	1	1	1
638	Dync1i2 protein [Rattus norvegicus]	gi|50926121	1	99.9999	1.3239	0.89155	1.0169	0	0	0	1	1	1
639	ezrin [Rattus norvegicus]	gi|52138521	2	99.9999	1.39349	1.23416	1.27913	0.131674	0.217907	0.148753	2	2	2
640	RecName: Full=Sodium/potassium-transporting ATPase subunit beta-2; AltName: Full=Sodium/potassium-d	gi|114400	2	99.9999	1.27209	1.07756	0.939275	0.192687	0.180105	0.0549077	2	2	2
641	V-type proton ATPase subunit F [Rattus norvegicus]	gi|16758754	2	99.9999	0.926388	0.926583	0.879119	0.150663	0.0134297	0.250676	2	2	2
642	acyl-coenzyme A thioesterase 9, mitochondrial [Rattus norvegicus]	gi|62078649	2	99.9999	0.724377	0.901739	1.00809	0.17847	0.037951	0.167228	2	2	2
643	elongator complex protein 1 [Rattus norvegicus]	gi|18266706	2	99.9999	1.06385	1.07993	1.50731	0.0345032	0.117634	0.373714	2	2	2
644	serum albumin precursor [Rattus norvegicus]	gi|158138568	2	99.9999	2.88132	0.862453	1.0067	1.99594	0.215729	0.187319	2	2	2
645	prenylcysteine oxidase precursor [Rattus norvegicus]	gi|21489987	1	99.9999	0.704059	1.14794	1.01233	0	0	0	1	1	1
646	NSFL1 cofactor p47 [Rattus norvegicus]	gi|14010837	2	99.9999	0.840749	1.26404	0.825531	0.0223236	0.116371	0.0365875	2	2	2
647	D-beta-hydroxybutyrate dehydrogenase, mitochondrial [Rattus norvegicus]	gi|55742813	2	99.9999	1.24073	1.10264	0.886034	0.288108	0.187493	0.0401968	2	2	2
648	D-dopachrome decarboxylase [Rattus norvegicus]	gi|13162287	2	99.9999	0.685183	0.925316	0.634167	0.659732	0.0914548	0.125864	2	2	2
649	proteasome subunit beta type-4 [Rattus norvegicus]	gi|13928866	1	99.9999	1.97344	1.98234	1.04716	0	0	0	1	1	1
650	up-regulated during skeletal muscle growth protein 5 [Rattus norvegicus]	gi|19424210	1	99.9999	0.787144	1.31081	0.690789	0.119607	0.0686481	0.0419128	2	2	2
651	scrapie-responsive protein 1 precursor [Rattus norvegicus]	gi|15721935	1	99.9999	1.28544	1.24183	1.20305	0	0	0	1	1	1
652	CLIP-associating protein 2 [Rattus norvegicus]	gi|16758540	2	99.9999	1.80002	1.28421	0.922114	0.294143	0.0694651	0.105509	2	2	2
653	ankyrin [Rattus norvegicus]	gi|1841966	2	99.9999	0.797456	1.20411	0.541333	0.970849	1.37284	0.641666	2	2	2
654	Park7 protein [Rattus norvegicus]	gi|60551773	1	99.9999	1.30371	1.18749	0.983108	0	0	0	1	1	1
655	reticulocalbin-2 [Rattus norvegicus]	gi|8394171	1	99.9999	1.01405	1.11382	0.844424	0	0	0	1	1	1
656	platelet-activating factor acetylhydrolase IB subunit beta [Rattus norvegicus]	gi|11693154	1	99.9999	0.593938	0.730018	0.711895	0	0	0	1	1	1
657	hypothetical protein LOC292267 [Rattus norvegicus]	gi|62945250	1	99.9998	1.23928	1.44731	1.52055	0	0	0	1	1	1
658	Nipsnap1 protein [Rattus norvegicus]	gi|59808764	2	99.9998	1.02308	1.03994	0.953013	0.585291	0.15613	0.0645645	2	2	2
659	nucleolin-related protein NRP [Rattus norvegicus]	gi|5929884	1	99.9998	0.940438	0.959834	1.07078	0	0	0	1	1	1
660	COP9 signalosome complex subunit 3 [Rattus norvegicus]	gi|51948372	1	99.9998	0.894605	0.90581	1.02424	0	0	0	1	1	1
661	dnaJ homolog subfamily A member 1 [Mus musculus]	gi|6680297	2	99.9998	0.640446	1.16604	0.871623	0.324817	0.341961	0.523307	2	2	2
662	40S ribosomal protein S10 [Mus musculus]	gi|13399310	2	99.9998	1.63374	1.38173	1.3102	0.468867	0.254301	0.0727801	2	2	2
663	RecName: Full=Huntingtin; AltName: Full=Huntington disease protein homolog; Short=HD protein homolo	gi|1708162	1	99.9998	1.10077	1.0502	0.955159	0	0	0	1	1	1
664	heterogeneous nuclear ribonucleoprotein U [Rattus norvegicus]	gi|148747541	1	99.9998	0.979182	1.07615	1.16845	0	0	0	1	1	1
665	hearing impairment protein DFNA5 [Rattus norvegicus]	gi|31742522	1	99.9998	1.22803	1.06693	0.95299	0	0	0	1	1	1
666	cytochrome c oxidase subunit II [Rattus norvegicus]	gi|110189718	1	99.9998	1.27553	1.05577	1.06059	0	0	0	1	1	1
667	ubiquitin carboxyl-terminal hydrolase CYLD [Rattus norvegicus]	gi|62821831	1	99.9998	0.521335	0.947819	0.740987	0	0	0	1	1	1
668	centaurin/PIP3-binding protein [Rattus norvegicus]	gi|4691714	2	99.9998	1.2259	1.34238	0.986759	0.0928653	0.131737	0.0545944	2	2	2
669	methylcrotonoyl-CoA carboxylase beta chain, mitochondrial [Rattus norvegicus]	gi|58865926	2	99.9998	0.961807	1.24924	1.22191	0.211284	0.075758	0.0386288	2	2	2
670	60S acidic ribosomal protein P1 [Rattus norvegicus]	gi|56090277	1	99.9998	1.20154	0.98767	0.974293	0.0256898	0.0138518	0.0669452	2	2	2
671	Scg2 protein [Rattus norvegicus]	gi|38181552	2	99.9998	1.8554	3.04634	2.48584	2.97718	5.1824	3.12165	2	2	2
672	histone H1b subtype [rats, liver, Peptide Partial, 97 aa]	gi|253345	1	99.9998	1.00041	1.02529	1.08792	0	0	0	1	1	1
673	striatin [Rattus norvegicus]	gi|9507157	2	99.9998	0.678985	0.559633	0.845243	0.278019	0.217004	0.158131	2	2	2
674	synaptopodin [Rattus norvegicus]	gi|3986121	1	99.9997	1.08619	1.50221	1.81127	0	0	0	1	1	1
675	mitochondrial import receptor subunit TOM22 homolog [Rattus norvegicus]	gi|47058998	1	99.9997	0.987023	1.08659	1.1742	0	0	0	1	1	1
676	Splicing factor, arginine/serine-rich 6 [Rattus norvegicus]	gi|56270156	1	99.9997	1.16107	1.1279	1.68319	0	0	0	1	1	1
677	histone (H1d) [Rattus norvegicus]	gi|204595	2	99.9997	0.932963	1.05393	1.02026	0.131795	0.012533	0.324993	2	2	2
678	eukaryotic translation initiation factor 2 subunit 1 [Rattus norvegicus]	gi|9506571	1	99.9997	1.49838	1.03617	1.20187	0	0	0	1	1	1
679	proteasome subunit alpha type-1 [Rattus norvegicus]	gi|8394060	1	99.9997	0.9305	1.07871	1.09458	0	0	0	1	1	1
680	kinesin light chain 4 [Rattus norvegicus]	gi|57527498	1	99.9997	1.02546	0.705785	0.834873	0	0	0	1	1	1
681	B-cell receptor-associated protein 31 [Rattus norvegicus]	gi|51948420	1	99.9996	0.737802	0.556279	0.40337	0	0	0	1	1	1
682	ectonucleoside triphosphate diphosphohydrolase 3 [Rattus norvegicus]	gi|30017439	1	99.9996	0.813578	1.04934	1.05963	0	0	0	1	1	1
683	GABAB receptor 1c [Rattus norvegicus]	gi|3929913	1	99.9996	0.826453	0.778413	0.724015	0	0	0	1	1	1
684	RecName: Full=Phosphatase and actin regulator 1	gi|48428187	2	99.9996	0.789555	0.821806	0.672149	0.00821962	0.0166072	0.500142	2	2	2
685	calpain small subunit [Rattus norvegicus]	gi|1794205	1	99.9996	0.724048	0.536794	0.915871	0	0	0	1	1	1
686	secretory carrier-associated membrane protein 5 [Rattus norvegicus]	gi|13929020	1	99.9996	0.984383	0.99914	1.01611	0.268957	0.22169	0.385839	2	2	2
687	prion-related protein [Rattus norvegicus]	gi|206392	1	99.9995	1.97949	1.39255	1.4467	0	0	0	1	1	1
688	S100 alpha [Rattus sp.]	gi|8318583	1	99.9995	2.46951	2.37454	2.56259	0	0	0	1	1	1
689	single-stranded DNA-binding protein, mitochondrial precursor [Rattus norvegicus]	gi|34328536	1	99.9995	0.808736	1.1323	0.755152	0	0	0	1	1	1
690	lanthionine synthetase C-like protein 1 [Rattus norvegicus]	gi|11140166	2	99.9994	0.929685	0.702574	0.86511	0.0995669	0.221934	0.183083	2	2	2
691	Ribosomal protein L4 [Rattus norvegicus]	gi|39645153	2	99.9994	0.966575	1.00068	0.830074	0.0414543	0.0360704	0.0767639	2	2	2
692	beta-globin [Rattus norvegicus]	gi|984679	2	99.9994	0.175311	0.319273	0.20806	0.0314285	0.100588	0.0146875	2	2	2
693	NYGGF2 [Rattus norvegicus]	gi|31323299	2	99.9994	0.842118	0.71988	0.507872	0.0117485	0.332975	0.0362491	2	2	2
694	CB1 cannabinoid receptor-interacting protein 1 [Rattus norvegicus]	gi|62079191	1	99.9994	0.822073	1.13707	1.36815	0	0	0	1	1	1
695	RecName: Full=Solute carrier family 2, facilitated glucose transporter member 3; AltName: Full=Gluc	gi|585228	1	99.9994	0.83846	0.763747	0.79814	0.0505199	0.13154	0.241518	2	2	2
696	PSD-95 binding protein [Rattus norvegicus]	gi|2766159	1	99.9994	0.903643	1.02348	1.08483	0	0	0	1	1	1
697	ubiquilin-1 [Rattus norvegicus]	gi|48675852	2	99.9994	1.17408	1.15493	0.983606	0.475893	0.394105	0.273573	2	2	2
698	ADP-ribosylation factor-like protein 6-interacting protein 1 [Rattus norvegicus]	gi|38454218	1	99.9993	0.62996	1.06737	1.09267	0	0	0	1	1	1
699	RecName: Full=[Pyruvate dehydrogenase [acetyl-transferring]]-phosphatase 1, mitochondrial; Short=PD	gi|12585293	1	99.9993	0.703155	0.832852	0.735335	0	0	0	1	1	1
700	protein RUFY3 [Rattus norvegicus]	gi|68341991	1	99.9993	0.970508	0.813224	0.953718	0	0	0	1	1	1
701	glutathione S-transferase Mu 3 [Rattus norvegicus]	gi|10120486	2	99.9992	0.971757	1.19444	1.42036	0.240633	0.417612	0.426147	2	2	2
702	Chain A, CtbpBARS IN TERNARY COMPLEX WITH NAD(H) AND PIDLSKK PEPTIDE	gi|33357012	2	99.9992	1.0335	1.42995	1.01727	0.705419	0.945111	0.341243	2	2	2
703	sodium channel subunit beta-3 precursor [Rattus norvegicus]	gi|20806175	2	99.9992	1.03064	0.867473	0.779297	0.0907607	0.248715	0.326915	2	2	2
704	xaa-Pro aminopeptidase 1 [Rattus norvegicus]	gi|18777778	2	99.9991	0.707933	0.742216	0.858978	0.226298	0.144665	0.216533	2	2	2
705	vesicle-associated membrane protein-associated protein B [Rattus norvegicus]	gi|11177880	2	99.9991	1.15391	0.939698	1.03924	0.226757	0.0326736	0.0971843	2	2	2
706	COP9 signalosome complex subunit 8 [Rattus norvegicus]	gi|61557351	2	99.999	0.981541	1.12462	1.02359	0.187075	0.10531	0.0468991	2	2	2
707	ribosomal protein S6 kinase alpha-1 [Rattus norvegicus]	gi|13592065	1	99.999	1.17042	0.796436	1.3264	0	0	0	1	1	1
708	hsp90 co-chaperone Cdc37 [Rattus norvegicus]	gi|16758570	1	99.9989	0.886868	0.941978	0.947188	0	0	0	1	1	1
709	cyclic AMP-regulated phosphoprotein isoform 1 [Rattus norvegicus]	gi|224451113	1	99.9988	0.757536	0.695692	0.821281	0.024032	0.241973	0.0768554	2	2	2
710	poly(rC)-binding protein 2 [Rattus norvegicus]	gi|61557337	1	99.9987	0.641514	0.963553	1.29471	0	0	0	1	1	1
711	proton myo-inositol cotransporter [Rattus norvegicus]	gi|19424326	1	99.9987	1.19685	1.16091	1.17603	0	0	0	1	1	1
712	probable ATP-dependent RNA helicase DDX5 [Rattus norvegicus]	gi|56090441	2	99.9987	0.946227	1.05566	1.13051	0.0553816	0.175183	0.038822	2	2	2
713	limbic system-associated membrane protein 6c-isoform [Rattus norvegicus]	gi|37499114	1	99.9987	0.914298	1.5793	1.18144	0	0	0	1	1	1
714	S15 ribosomal protein [Rattus norvegicus]	gi|40287237	1	99.9986	0.959096	1.01004	1.17715	0	0	0	1	1	1
715	OX-2 membrane glycoprotein precursor [Rattus norvegicus]	gi|13928702	1	99.9985	0.686984	0.990516	0.837498	0	0	0	1	1	1
716	monoglyceride lipase [Rattus norvegicus]	gi|19923092	2	99.9985	1.07924	1.08709	1.15226	0.0793489	0.0895279	0.221147	2	2	2
717	microtubule-associated protein 4 [Rattus norvegicus]	gi|66730360	1	99.9984	1.31205	0.951463	1.32843	0.65502	0.0792123	0.641117	2	2	2
718	type I inositol-3,4-bisphosphate 4-phosphatase [Rattus norvegicus]	gi|215272386	2	99.9983	0.849278	0.805277	0.788964	0.0387754	0.0133677	0.138296	2	2	2
719	glucose-6-phosphate dehydrogenase [Rattus norvegicus]	gi|204197	1	99.9983	0.994303	1.20833	1.34156	0	0	0	1	1	1
720	protein S100-B [Rattus norvegicus]	gi|6981498	1	99.9982	1.4515	1.43931	1.4159	0	0	0	1	1	1
721	contactin-associated protein 1 precursor [Rattus norvegicus]	gi|14091742	2	99.998	1.18637	0.836131	1.08816	0.398736	0.331106	0.23332	2	2	2
722	hypothetical protein LOC299612 [Rattus norvegicus]	gi|56090409	1	99.998	0.685391	0.727713	1.0261	0	0	0	1	1	1
723	guanine nucleotide binding protein gamma 3 subunit [Rattus norvegicus]	gi|2582400	1	99.9978	2.9702	2.23132	6.12287	0	0	0	1	1	1
724	24-kDa mitochondrial NADH dehydrogenase precursor (EC 1.6.99.3) [Rattus norvegicus]	gi|205628	1	99.9976	0.556498	0.886991	0.854983	0	0	0	1	1	1
725	CAK beta (cell adhesion kinase beta) [Rattus norvegicus]	gi|1000680	1	99.9974	0.973982	1.75036	1.20428	0	0	0	1	1	1
726	PDGF associated protein [Rattus norvegicus]	gi|1136586	1	99.9974	0.648949	0.867155	1.1931	0	0	0	1	1	1
727	cathepsin D [Rattus norvegicus]	gi|42476045	1	99.9973	0.895983	0.909801	0.526787	0	0	0	1	1	1
728	guanine nucleotide binding protein beta 5 subunit [Rattus norvegicus]	gi|2582396	1	99.9972	0.369085	0.386892	0.651301	0	0	0	1	1	1
729	lon protease homolog, mitochondrial precursor [Rattus norvegicus]	gi|19173766	2	99.9972	0.845397	0.546745	1.41008	0.0674885	0.0972035	0.694135	2	2	2
730	liprin alpha 3 [Rattus norvegicus]	gi|16555340	2	99.9971	0.830718	0.955962	1.12204	0.237609	0.26555	0.341576	2	2	2
731	Chain A, Gdp-Bound Rab7	gi|51247925	2	99.9965	0.982962	0.936007	0.732356	0.4884	0.0348113	0.105966	2	2	2
732	non muscle caldesmon	gi|227429	1	99.9963	0.958412	0.902344	1.0577	0.633764	0.454543	0.943089	2	2	2
733	coronin-1A [Rattus norvegicus]	gi|18426834	1	99.9961	1.12064	1.46391	0.903859	0	0	0	1	1	1
734	RecName: Full=Neuroligin-3; AltName: Full=Gliotactin homolog; Flags: Precursor	gi|31076783	1	99.9959	0.928402	0.988467	0.737931	0	0	0	1	1	1
735	NADH dehydrogenase [ubiquinone] 1 alpha subcomplex subunit 5 [Rattus norvegicus]	gi|6981260	1	99.9958	0.748031	0.971962	0.954772	0	0	0	1	1	1
736	guanine nucleotide binding protein gamma 2 subunit [Rattus norvegicus]	gi|2582398	1	99.9956	1.16249	1.12075	1.0556	0.347638	0.00667502	0.0104551	2	2	2
737	Ab2-076 [Rattus norvegicus]	gi|33086552	1	99.9942	1.14765	0.741901	1.10577	0	0	0	1	1	1
738	RecName: Full=Estradiol 17-beta-dehydrogenase 12; AltName: Full=17-beta-hydroxysteroid dehydrogenas	gi|81892292	1	99.9955	0.887615	0.840923	0.781061	0	0	0	1	1	1
739	syntaxin-7 [Rattus norvegicus]	gi|55741787	1	99.9952	1.48989	1.24944	1.77217	0	0	0	1	1	1
740	glutathione S-transferase alpha-4 [Rattus norvegicus]	gi|157820217	1	99.9952	0.820339	1.15789	0.967625	0	0	0	1	1	1
741	renin receptor [Rattus norvegicus]	gi|347300186	1	99.9951	1.21514	1.33584	0.790387	0	0	0	1	1	1
742	apoptosis-inducing factor [Rattus norvegicus]	gi|14279176	1	99.9948	1.12372	1.30904	0.741431	0	0	0	1	1	1
743	dystrobrevin beta [Rattus norvegicus]	gi|58865954	1	99.9946	1.02235	0.709283	0.754582	0	0	0	1	1	1
744	fatty acid-binding protein, brain [Rattus norvegicus]	gi|13540630	1	99.9944	1.44172	1.06196	0.973488	0	0	0	1	1	1
745	palmitoyl-protein thioesterase 1 precursor [Rattus norvegicus]	gi|11968070	2	99.9944	1.37402	1.17618	1.07149	0.259791	0.0633019	0.576151	2	2	2
746	RecName: Full=Synaptic vesicle 2-related protein; Short=SV2-related protein	gi|81907791	1	99.9944	1.61438	2.3317	3.02531	0	0	0	1	1	1
747	large neutral amino acids transporter small subunit 1 [Rattus norvegicus]	gi|8394405	1	99.9943	1.00988	0.809129	0.793214	0.00228146	0.470003	0.0193728	2	2	2
748	Prdx3 protein [Rattus norvegicus]	gi|38051985	1	99.9938	0.891949	1.16394	1.03412	0	0	0	1	1	1
749	dual specificity mitogen-activated protein kinase kinase 6 [Rattus norvegicus]	gi|16758520	2	99.9934	1.37819	1.47144	0.992599	0.288275	0.568758	0.0118897	2	2	2
750	keratin K6 [Rattus norvegicus]	gi|554464	1	99.9933	0.910504	0.844372	1.72939	0	0	0	1	1	1
751	CD82 antigen [Rattus norvegicus]	gi|162287200	1	99.9929	2.39783	0.854087	1.1026	0	0	0	1	1	1
752	Acyl-Coenzyme A dehydrogenase, very long chain [Rattus norvegicus]	gi|56541110	1	99.9921	1.42925	1.69053	1.23789	0	0	0	1	1	1
753	p62 dynactin subunit [Rattus norvegicus]	gi|6090975	1	99.9918	1.06647	1.19851	0.781114	0	0	0	1	1	1
754	mitochondrial chaperone BCS1 [Rattus norvegicus]	gi|56090628	1	99.9915	0.551817	1.2461	0.990548	0	0	0	1	1	1
755	cytochrome oxidase III [Rattus norvegicus]	gi|829025	1	99.9911	1.09642	1.41129	0.743331	0.331901	0.38737	0.544764	2	2	2
756	60S ribosomal protein L8 [Homo sapiens]	gi|4506663	1	99.9899	0.970162	0.919159	1.13781	0	0	0	1	1	1
757	RecName: Full=Non-specific lipid-transfer protein; Short=NSL-TP; AltName: Full=Propanoyl-CoA C-acyl	gi|128391	1	99.9895	1.32969	1.126	0.649084	0	0	0	1	1	1
758	NADH dehydrogenase [ubiquinone] flavoprotein 3, mitochondrial isoform 2 [Rattus norvegicus]	gi|155369704	1	99.9887	0.874871	1.5484	1.19342	0	0	0	1	1	1
759	RecName: Full=Rho GTPase-activating protein 35; AltName: Full=GAP-associated protein p190; AltName:	gi|29611706	1	99.9885	1.23791	1.52044	0.81451	0	0	0	1	1	1
760	Chain A, Crystal Structure Analysis Of Rat Enoyl-Coa Hydratase In Complex With Hexadienoyl-Coa	gi|24159081	1	99.9875	0.955223	0.792702	0.746865	0	0	0	1	1	1
761	matrin 3 - rat	gi|111944	1	99.9864	0.797754	0.984533	0.947033	0	0	0	1	1	1
762	mercurial-insensitive water channel [Rattus norvegicus]	gi|459951	1	99.9862	3.19696	2.64214	1.94976	0	0	0	1	1	1
763	RecName: Full=Sideroflexin-1; AltName: Full=Tricarboxylate carrier protein; Short=TCC	gi|20139869	1	99.9853	0.634771	0.767433	0.63908	0	0	0	1	1	1
764	prolyl endopeptidase [Rattus norvegicus]	gi|13786144	1	99.9849	1.08633	1.02442	1.01699	0	0	0	1	1	1
765	ras-related protein Rab-18 [Rattus norvegicus]	gi|60223069	1	99.982	1.53935	1.77488	1.4429	0	0	0	1	1	1
766	nitrilase homolog 1 isoform a [Rattus norvegicus]	gi|128485833	1	99.9818	1.0219	1.03669	1.13869	0	0	0	1	1	1
767	probable G-protein coupled receptor 37 precursor [Rattus norvegicus]	gi|17105356	1	99.981	1.2946	0.752766	0.645529	0	0	0	1	1	1
768	cytochrome b-c1 complex subunit 8 [Rattus norvegicus]	gi|68341999	1	99.9801	0.966551	0.823268	0.978371	0	0	0	1	1	1
769	triose-phosphate isomerase (EC 5.3.1.1) - rat (fragment)	gi|628038	1	99.98	1.37952	1.37959	1.39393	0	0	0	1	1	1
770	proteasome subunit alpha type-2 [Rattus norvegicus]	gi|8394063	1	99.978	1.84915	1.6497	1.6689	0	0	0	1	1	1
771	ribosomal protein S17 [Rattus norvegicus]	gi|206745	1	99.9777	1.85056	1.34141	1.96866	0	0	0	1	1	1
772	ATP synthase subunit e, mitochondrial [Rattus norvegicus]	gi|17978459	1	99.977	1.06254	1.0667	1.09533	0	0	0	1	1	1
773	glia maturation factor beta [Rattus norvegicus]	gi|13624295	1	99.9767	0.759159	0.976732	1.0819	0	0	0	1	1	1
774	myeloid-associated differentiation marker [Rattus norvegicus]	gi|34328542	1	99.9766	0.451723	0.67834	0.53528	0	0	0	1	1	1
775	3'(2'),5'-bisphosphate nucleotidase 1 [Rattus norvegicus]	gi|25282455	1	99.9755	1.35003	0.840239	1.03658	0	0	0	1	1	1
776	amyloid beta A4 protein [Rattus norvegicus]	gi|27436861	1	99.9666	1.63392	1.62626	2.06816	0	0	0	1	1	1
777	ion channel [Rattus norvegicus]	gi|7415517	1	99.9744	1.35371	3.77308	3.41524	0	0	0	1	1	1
778	exocyst complex component 7 [Rattus norvegicus]	gi|12083643	1	99.9741	0.895324	1.07773	0.786881	0	0	0	1	1	1
779	JWA protein [Rattus norvegicus]	gi|7331276	1	99.9738	1.25643	1.20514	0.752007	0.0440844	0.190181	0.0952025	2	2	2
780	60S acidic ribosomal protein P2 [Rattus norvegicus]	gi|71795613	1	99.9713	1.6461	0.750066	1.37377	0	0	0	1	1	1
781	cytoplasmic dynein 1 intermediate chain 1 [Rattus norvegicus]	gi|11276091	1	99.9684	1.31034	0.561147	0.731027	0	0	0	1	1	1
782	phosphatidylinositol 4-kinase type 2-alpha [Rattus norvegicus]	gi|16758554	1	99.9658	1.71671	1.17196	1.67829	0	0	0	1	1	1
783	trans-2-enoyl-CoA reductase, mitochondrial precursor [Rattus norvegicus]	gi|8393848	1	99.9652	3.56365	2.10298	3.8749	0	0	0	1	1	1
784	tumor-susceptibility gene 101 protein [Rattus norvegicus]	gi|31415564	1	99.9646	1.47668	1.70615	1.43239	0	0	0	1	1	1
785	dolichyl-diphosphooligosaccharide--protein glycosyltransferase subunit 2 [Rattus norvegicus]	gi|13928974	1	99.9616	0.77191	0.867052	1.05746	0	0	0	1	1	1
786	bifunctional protein NCOAT [Rattus norvegicus]	gi|18777747	1	99.9613	1.14582	1.12559	0.852231	0	0	0	1	1	1
787	actin-related protein 3 [Rattus norvegicus]	gi|11037751	1	99.9607	0.780428	1.1046	0.574701	0.282984	0.123337	0.403218	2	2	2
788	twinfilin-1 [Rattus norvegicus]	gi|56606100	1	99.9576	1.27497	1.40551	0.523459	0	0	0	1	1	1
789	F-box/LRR-repeat protein 16 [Rattus norvegicus]	gi|57222336	1	99.9558	0.63968	0.987104	0.736237	0	0	0	1	1	1
790	Proteasome (prosome, macropain) subunit, beta type 1 [Rattus norvegicus]	gi|37231712	1	99.9543	1.04983	1.75335	1.61555	0	0	0	1	1	1
791	proSAAS [Rattus norvegicus]	gi|9507061	1	99.9538	0.933724	2.03419	1.197	0	0	0	1	1	1
792	ribosomal protein S2 [Rattus norvegicus]	gi|2920829	1	99.9476	1.37593	1.28074	1.2211	0	0	0	1	1	1
793	heat shock factor-binding protein 1 [Rattus norvegicus]	gi|27465567	1	99.9448	1.52362	0.801289	1.56459	0	0	0	1	1	1
794	Pdhx protein [Rattus norvegicus]	gi|60688224	1	99.9433	0.81944	1.07652	0.956676	0	0	0	1	1	1
795	monocarboxylate transporter 1 [Rattus norvegicus]	gi|6981542	1	99.9428	1.50208	0.930757	0.444175	0	0	0	1	1	1
796	zinc transporter 3 [Rattus norvegicus]	gi|61557417	1	99.9414	0.848647	0.945939	0.88824	0	0	0	1	1	1
797	Eif4g2 protein [Rattus norvegicus]	gi|60551878	1	99.9405	1.27397	1.03284	1.69671	0	0	0	1	1	1
798	sodium- and chloride-dependent GABA transporter 2 [Rattus norvegicus]	gi|19424348	1	99.9405	1.568	0.689882	0.564562	0	0	0	1	1	1
799	proteasome activator complex subunit 2 [Rattus norvegicus]	gi|8394091	1	99.9394	1.22002	1.36938	1.0044	0	0	0	1	1	1
800	neuroglycan C	gi|1585922	1	99.9385	0.880315	0.90659	1.48247	0	0	0	1	1	1
801	NADH dehydrogenase subunit 4 [Rattus norvegicus]	gi|110189724	1	99.9328	0.991889	0.91552	1.04418	0	0	0	1	1	1
802	isovaleryl-CoA dehydrogenase, mitochondrial precursor [Rattus norvegicus]	gi|6981112	1	99.9232	0.746475	1.53421	0.892737	0	0	0	1	1	1
803	ras-related protein Rab-11B [Rattus norvegicus]	gi|14249144	1	99.9186	1.23979	1.17754	0.970529	0	0	0	1	1	1
804	RecName: Full=Coronin-7; Short=Crn7; AltName: Full=70 kDa WD repeat tumor rejection antigen	gi|3123027	1	99.9154	0.493655	0.889754	1.10139	0	0	0	1	1	1
805	NEDD8 precursor [Mus musculus]	gi|6679034	1	99.9114	1.09206	0.85355	1.2042	0	0	0	1	1	1
806	polyadenylate-binding protein 1 [Rattus norvegicus]	gi|19705459	1	99.9093	0.720708	0.729874	0.471944	0	0	0	1	1	1
807	translation initiation factor eIF-2B subunit delta [Rattus norvegicus]	gi|16758830	1	99.905	0.618701	1.80406	1.27178	0	0	0	1	1	1
808	cysteine-rich protein 2 [Rattus norvegicus]	gi|11968068	1	99.9037	0.793126	0.22069	0.515069	0	0	0	1	1	1
809	ATP-dependent RNA helicase DDX1 [Rattus norvegicus]	gi|61097941	1	99.901	0.855194	1.20008	0.38375	0	0	0	1	1	1
810	SH3 and multiple ankyrin repeat domains protein 2 isoform c [Rattus norvegicus]	gi|19263336	1	99.8987	1.66623	2.25936	1.82472	0	0	0	1	1	1
811	WD repeat-containing protein 1 [Rattus norvegicus]	gi|62078997	1	99.8949	0.942481	1.02395	1.25194	0	0	0	1	1	1
812	SUMO-conjugating enzyme UBC9 [Homo sapiens]	gi|4507785	1	99.8942	0.87328	1.25754	1.04013	0	0	0	1	1	1
813	Ba1-651 [Rattus norvegicus]	gi|33086632	1	99.8905	1.04536	0.902518	1.03881	0	0	0	1	1	1
814	protein CDV3 homolog [Rattus norvegicus]	gi|62078927	1	99.8894	0.885143	1.50861	0.852956	1.85855	1.96626	0.664669	2	2	2
815	protein kinase C epsilon [Rattus norvegicus]	gi|49359177	1	99.8884	2.00878	2.10516	3.24607	0	0	0	1	1	1
816	nitric oxide-enhanced ADP-ribosylated protein, NAP, glyceraldehyde-3-phosphate dehydrogenase, GAPDH {N-terminal} [rats, brain, Peptide Partial, 29 aa]	gi|257764	1	99.8858	1.27896	1.29478	1.19349	0	0	0	1	1	1
817	Rps16 protein [Rattus norvegicus]	gi|39850096	1	99.8842	0.758925	1.3867	0.58541	0	0	0	1	1	1
818	NEDD8-activating enzyme E1 regulatory subunit [Rattus norvegicus]	gi|14091760	1	99.8832	0.93429	1.28648	1.34441	0	0	0	1	1	1
819	nucleobindin-1 precursor [Rattus norvegicus]	gi|16758210	1	99.8813	1.20307	0.722485	1.19929	0	0	0	1	1	1
820	69-C11 protein [Rattus norvegicus]	gi|24415860	1	99.881	0.976369	1.01011	1.30226	0	0	0	1	1	1
821	Smarce1 protein [Rattus norvegicus]	gi|60552765	1	99.8793	1.14163	1.43006	0.73642	0	0	0	1	1	1
822	F-box only protein 2 [Rattus norvegicus]	gi|16758270	1	99.8793	1.75039	1.08861	0.661125	0	0	0	1	1	1
823	Pitpnb protein [Rattus norvegicus]	gi|38181812	1	99.8729	1.01651	1.56533	0.99939	0	0	0	1	1	1
824	proteasome subunit alpha type-6 [Rattus norvegicus]	gi|8394076	1	99.863	0.752345	0.874409	0.971855	0	0	0	1	1	1
825	3-phosphoinositide-dependent protein kinase 1 [Rattus norvegicus]	gi|13592023	1	99.8627	1.44757	1.18536	1.27402	0	0	0	1	1	1
826	fumarylacetoacetase [Rattus norvegicus]	gi|8393349	1	99.8595	1.82013	0.872637	1.52621	0	0	0	1	1	1
827	Acyl-Coenzyme A binding domain containing 3 [Rattus norvegicus]	gi|54035576	1	99.8589	1.08177	1.08093	0.914115	0	0	0	1	1	1
828	ras and Rab interactor 1 [Rattus norvegicus]	gi|20514768	1	99.8579	0.988058	1.27333	1.34106	0	0	0	1	1	1
829	ATP-citrate (pro-S-)-lyase [Rattus norvegicus]	gi|4007923	1	99.8481	0.581164	0.725289	0.698145	0	0	0	1	1	1
830	synaptoporin [Rattus norvegicus]	gi|13027428	1	99.8463	0.660156	0.509892	0.824729	0	0	0	1	1	1
831	vitamin K epoxide reductase complex subunit 1-like protein 1 [Rattus norvegicus]	gi|42627869	1	99.8165	0.818758	1.04594	1.02172	0	0	0	1	1	1
832	peroxisomal multifunctional enzyme type 2 [Rattus norvegicus]	gi|162287198	1	99.797	0.828027	0.959396	1.10438	0	0	0	1	1	1
833	adenine phosphoribosyltransferase [Rattus norvegicus]	gi|61556832	1	99.796	0.883268	0.678937	0.780447	0	0	0	1	1	1
834	MARCKS-related protein [Rattus norvegicus]	gi|13540687	1	99.7918	1.50829	0.631123	0.598404	0	0	0	1	1	1
835	glyoxalase domain-containing protein 4 [Rattus norvegicus]	gi|62079189	1	99.7879	1.43417	1.14351	0.931449	0	0	0	1	1	1
836	serine racemase [Rattus norvegicus]	gi|38454254	1	99.7794	0.669592	0.647594	0.640905	0	0	0	1	1	1
837	pirin [Rattus norvegicus]	gi|57164095	1	99.7774	2.25789	1.64452	2.32357	0	0	0	1	1	1
838	liver nuclear protein p47 [Rattus norvegicus]	gi|205942	1	99.7774	0.829062	0.52863	1.10109	0	0	0	1	1	1
839	diacylglycerol kinase iota-2 [Rattus norvegicus]	gi|29466779	1	99.7769	0.689282	0.729026	0.603266	0	0	0	1	1	1
840	CAP-Gly domain-containing linker protein 2 [Rattus norvegicus]	gi|11496271	1	99.7748	1.1908	0.965606	0.847688	0	0	0	1	1	1
841	MAP/microtubule affinity-regulating kinase 3 [Rattus norvegicus]	gi|18543359	1	99.7711	1.04845	1.36377	0.715828	0	0	0	1	1	1
842	RecName: Full=60S ribosomal protein L7	gi|51704206	1	99.7647	1.04863	1.04294	1.52262	0	0	0	1	1	1
843	aflatoxin B1 aldehyde reductase [Rattus norvegicus]	gi|27527649	1	99.7519	1.14111	2.32156	1.01992	0	0	0	1	1	1
844	sodium/potassium-transporting ATPase subunit beta-3 [Rattus norvegicus]	gi|6978553	1	99.7479	1.25462	0.936945	1.06663	0	0	0	1	1	1
845	low molecular weight phosphotyrosine protein phosphatase isoform A [Rattus norvegicus]	gi|10863989	1	99.7396	0.715747	0.828218	0.996523	0	0	0	1	1	1
846	glutaredoxin [Rattus norvegicus]	gi|12746263	1	99.7342	1.11205	1.17162	1.30413	0	0	0	1	1	1
847	ras GTPase-activating protein-binding protein 2 [Rattus norvegicus]	gi|62078707	1	99.7293	0.388745	0.662966	0.869503	0	0	0	1	1	1
848	prostaglandin E synthase 3 [Rattus norvegicus]	gi|62079275	1	99.7255	0.82177	0.919765	1.00486	0	0	0	1	1	1
849	exocyst complex component 8 [Rattus norvegicus]	gi|20514778	1	99.7082	1.14183	0.699631	0.830092	0	0	0	1	1	1
850	40S ribosomal protein S13 [Homo sapiens]	gi|4506685	1	99.7052	1.43831	1.1634	0.982846	0	0	0	1	1	1
851	hypothetical protein LOC500956 [Rattus norvegicus]	gi|68163533	1	99.7045	0.740016	0.812028	0.56247	0	0	0	1	1	1
852	SEC14-like protein 2 [Rattus norvegicus]	gi|60097947	1	99.7018	0.98682	0.827299	0.386514	0	0	0	1	1	1
853	proteasome subunit beta type-2 [Rattus norvegicus]	gi|8394079	1	99.6913	0.954992	1.16425	0.93241	0.0370671	0.209801	0.129158	2	2	2
854	3-hydroxyisobutyryl-CoA hydrolase, mitochondrial [Rattus norvegicus]	gi|61556993	1	99.6782	1.32074	1.16486	1.37689	0.0220256	0.532615	0.0334244	2	2	2
855	40S ribosomal protein S20 isoform 2 [Homo sapiens]	gi|4506697	1	99.6677	1.4354	0.873896	1.72508	0	0	0	1	1	1
856	glycine cleavage system H protein, mitochondrial precursor [Rattus norvegicus]	gi|126723054	1	99.6488	1.11567	0.942066	1.01759	0	0	0	1	1	1
857	electron transfer flavoprotein-ubiquinone oxidoreductase, mitochondrial precursor [Rattus norvegicu	gi|52138635	1	99.6309	0.568405	0.676086	0.722334	0	0	0	1	1	1
858	ATPase, H+ transporting, lysosomal accessory protein 1 [Rattus norvegicus]	gi|47718012	1	99.6297	0.704195	0.749969	0.781044	0	0	0	1	1	1
859	Cc2-27 [Rattus norvegicus]	gi|33086672	1	99.6254	1.50744	0.789971	0.807878	0	0	0	1	1	1
860	synaptogyrin	gi|1587032	1	99.6184	0.838142	1.00872	0.953343	0	0	0	1	1	1
861	mitochondrial import inner membrane translocase subunit Tim8 A [Rattus norvegicus]	gi|16758098	1	99.6041	0.904711	0.563085	0.920995	0	0	0	1	1	1
862	bifunctional coenzyme A synthase [Rattus norvegicus]	gi|55741469	1	99.6041	1.06069	1.39087	0.771837	0	0	0	1	1	1
863	lupus La protein homolog [Rattus norvegicus]	gi|52138613	1	99.5864	0.870225	1.26971	0.865154	0	0	0	1	1	1
864	Ribosomal protein S11 [Rattus norvegicus]	gi|34849855	1	99.5835	1.2545	1.37454	1.4085	0	0	0	1	1	1
865	transcription elongation factor B polypeptide 1 isoform a [Homo sapiens]	gi|5032161	1	99.5778	1.11353	1.25852	1.16684	0	0	0	1	1	1
866	protein NipSnap homolog 3A [Rattus norvegicus]	gi|57164107	1	99.5768	1.25155	0.779658	0.53935	0	0	0	1	1	1
867	Pde4b protein [Rattus norvegicus]	gi|55716045	1	99.5758	1.26205	0.787236	0.996757	0	0	0	1	1	1
868	plakoglobin [Rattus norvegicus]	gi|1497985	1	99.5729	1.42997	0.759839	1.15933	0	0	0	1	1	1
869	protein phosphatase inhibitor 2 [Rattus norvegicus]	gi|41281691	1	99.5669	0.664641	1.43088	0.951048	0	0	0	1	1	1
870	receptor expression-enhancing protein 6 [Rattus norvegicus]	gi|61557326	1	99.5609	1.1494	0.961095	1.02362	0	0	0	1	1	1
871	long-chain-fatty-acid--CoA ligase ACSBG1 [Rattus norvegicus]	gi|19705503	1	99.5558	0.627172	0.661323	0.741336	0	0	0	1	1	1
872	RecName: Full=GTPase KRas; AltName: Full=K-Ras 2; AltName: Full=Ki-Ras; AltName: Full=c-K-ras; AltN	gi|417590	1	99.5517	0.886422	1.144	0.919335	0	0	0	1	1	1
873	Txnrd1 protein [Rattus norvegicus]	gi|55250051	1	99.5507	5.61471	3.99564	2.98153	0	0	0	1	1	1
874	protein tyrosine phosphatase [Rattus norvegicus]	gi|458333	1	99.548	0.965875	0.983744	1.17558	0	0	0	1	1	1
875	RecName: Full=Peptidyl-prolyl cis-trans isomerase B; Short=PPIase B; AltName: Full=CYP-S1; AltName:	gi|215274190	1	99.5402	0.875095	1.13773	0.916245	0	0	0	1	1	1
876	P70=70 kda seizure activity-linked albumin-like glycoprotein {N-terminal} [rats, brain, Peptide Partial, 20 aa]	gi|1311701	1	99.5306	4.87726	1.07818	1.19402	0	0	0	1	1	1
877	nicalin precursor [Rattus norvegicus]	gi|62078897	1	99.5262	1.50203	1.77028	0.787675	0	0	0	1	1	1
878	LETM1 and EF-hand domain-containing protein 1, mitochondrial precursor [Rattus norvegicus]	gi|54400736	1	99.5207	0.464568	1.01513	1.01829	0	0	0	1	1	1
879	mitochondrial import inner membrane translocase subunit TIM44 precursor [Rattus norvegicus]	gi|8394449	1	99.5196	1.22844	1.49527	0.550562	0	0	0	1	1	1
880	60S ribosomal protein L22 [Mus musculus]	gi|6677775	1	99.5174	0.331357	0.618902	0.327709	0	0	0	1	1	1
881	NADH dehydrogenase subunit 3 [Rattus norvegicus]	gi|110189670	1	99.5163	0.888915	0.9403	0.825629	0	0	0	1	1	1
882	Ngef protein [Rattus norvegicus]	gi|50927565	1	99.5141	0.55152	1.64702	1.50626	0	0	0	1	1	1
883	F-actin-capping protein subunit alpha-2 [Mus musculus]	gi|6671672	1	99.513	0.387533	0.81389	0.9682	0	0	0	1	1	1
884	Clybl protein [Rattus norvegicus]	gi|56972641	1	99.5118	2.24963	2.75079	1.45798	0	0	0	1	1	1
885	phospholipase D3 [Rattus norvegicus]	gi|58865906	1	99.4929	1.55097	1.93362	1.60011	0	0	0	1	1	1
886	cytochrome b-c1 complex subunit 6, mitochondrial [Rattus norvegicus]	gi|57164091	1	99.4733	0.898213	0.953931	1.13736	0	0	0	1	1	1
887	RecName: Full=Protein lin-7 homolog A; Short=Lin-7A; AltName: Full=Mammalian lin-seven protein 1; S	gi|59798090	1	99.4647	0.388439	0.866703	0.833024	0	0	0	1	1	1
888	partitioning defective 3 homolog [Rattus norvegicus]	gi|13676839	1	99.4472	0.966974	1.46218	1.05334	0	0	0	1	1	1
889	glutaredoxin-3 [Rattus norvegicus]	gi|78187979	1	99.4278	0.788782	0.957883	0.461258	0	0	0	1	1	1
890	actin-binding LIM protein 2 isoform b [Rattus norvegicus]	gi|48040491	1	99.4008	0.699299	0.809131	0.87966	0	0	0	1	1	1
891	Chain A, Syntaxin 6	gi|22219301	1	99.3967	1.25969	0.724651	0.843465	0	0	0	1	1	1
892	Sf1 protein [Rattus norvegicus]	gi|51858916	1	99.358	1.06244	1.37178	1.67864	0	0	0	1	1	1
893	CaBP1 [Rattus norvegicus]	gi|488838	1	99.349	0.748595	0.527344	0.537426	0	0	0	1	1	1
894	RecName: Full=UDP-N-acetylglucosamine--peptide N-acetylglucosaminyltransferase 110 kDa subunit; Alt	gi|3914191	1	99.3369	0.714989	0.835749	0.498946	0	0	0	1	1	1
895	disks large homolog 1 [Rattus norvegicus]	gi|6978763	1	99.3277	3.10915	2.55872	2.93554	0	0	0	1	1	1
896	neuroligin-2 precursor [Rattus norvegicus]	gi|16758898	1	99.3089	1.02042	0.769485	1.08152	0	0	0	1	1	1
897	isoform of PSD-95/SAP90 [Rattus norvegicus]	gi|1517938	1	99.2679	0.865254	1.18753	0.889743	0	0	0	1	1	1
898	ubiquitin-conjugating enzyme E2 D3 isoform 1 [Homo sapiens]	gi|4507777	1	99.2543	1.9379	1.81422	1.84973	0	0	0	1	1	1
899	Adpgk protein [Rattus norvegicus]	gi|60422768	1	99.2422	2.08224	1.39241	0.929641	0	0	0	1	1	1
900	protein phosphatase-2Ba [Rattus norvegicus]	gi|206307	1	99.2316	1.13666	0.862497	1.15965	0	0	0	1	1	1
901	putative hydrolase RBBP9 [Rattus norvegicus]	gi|9625029	1	99.1786	0.769863	0.609282	0.445799	0	0	0	1	1	1
902	GMP reductase 1 [Rattus norvegicus]	gi|17105340	1	99.171	0.70608	0.394264	0.288963	0	0	0	1	1	1
903	phospholipid hydroperoxide glutathione peroxidase [Rattus norvegicus]	gi|1041645	1	99.1652	1.46213	1.07028	0.923263	0	0	0	1	1	1
904	Methylenetetrahydrofolate dehydrogenase (NADP+ dependent) 1, methenyltetrahydrofolate cyclohydrolas	gi|59808745	1	99.1642	1.09278	0.498538	1.03777	0	0	0	1	1	1
905	staphylococcal nuclease domain-containing protein 1 [Rattus norvegicus]	gi|77404395	1	99.1633	2.42231	0.756846	2.49122	0	0	0	1	1	1
906	OCIA domain-containing protein 1 [Rattus norvegicus]	gi|62078483	1	99.1575	1.03302	1.13114	0.916787	0	0	0	1	1	1
907	ZW10 interactor [Rattus norvegicus]	gi|22129759	1	99.1517	1.01635	0.980178	1.13776	0	0	0	1	1	1
908	Cyclic Protein-2 [Rattus sp.]	gi|246148	1	99.1438	1.64979	1.24567	2.14983	0	0	0	1	1	1
909	methylcrotonoyl-CoA carboxylase subunit alpha, mitochondrial [Rattus norvegicus]	gi|57528264	1	99.1259	1.26195	1.28417	1.79867	0	0	0	1	1	1
910	Cct6a protein [Rattus norvegicus]	gi|60688220	1	99.1117	1.39335	1.13124	1.08036	0	0	0	1	1	1
911	regulator of G-protein signalling 9 [Rattus norvegicus]	gi|2707359	1	99.1096	0.37012	0.439507	1.0774	0	0	0	1	1	1
912	calpain-2 catalytic subunit precursor [Rattus norvegicus]	gi|8393038	1	99.072	0.863674	1.08736	1.06166	0	0	0	1	1	1
913	copper transport protein ATOX1 [Rattus norvegicus]	gi|16758088	1	99.0634	1.73927	1.45366	1.10957	0	0	0	1	1	1
914	mitochondrial import inner membrane translocase subunit Tim13 [Mus musculus]	gi|7305581	1	99.0416	0.656622	0.921107	0.694272	0	0	0	1	1	1
915	actin-related protein 10 [Rattus norvegicus]	gi|57527131	1	99.0282	2.68447	2.39956	1.55076	0	0	0	1	1	1
916	geranylgeranyl transferase type-2 subunit alpha [Rattus norvegicus]	gi|13928906	1	99.026	1.46706	1.5935	0.941586	0	0	0	1	1	1
917	phosphoserine aminotransferase [Rattus norvegicus]	gi|29692074	1	99.0215	1.41046	1.3389	1.38989	0	0	0	1	1	1
918	RecName: Full=DNA damage-binding protein 1; AltName: Full=Damage-specific DNA-binding protein 1	gi|81868411	1	99.017	0.983342	0.555095	0.772459	0	0	0	1	1	1
919	membrane-associated progesterone receptor component 2 [Rattus norvegicus]	gi|56605824	1	99.0102	1.03003	1.09393	1.05938	0	0	0	1	1	1
920	catenin beta-1 [Mus musculus]	gi|6671684	1	98.9659	0.504842	0.820429	0.783208	0.090635	0.0766218	0.000680429	2	2	2
921	guanine nucleotide-binding protein subunit beta-2-like 1 [Rattus norvegicus]	gi|18543331	1	98.9635	4.08664	4.20997	3.39387	0	0	0	1	1	1
922	cytochrome b	gi|223536	1	98.9418	1.07563	0.97838	1.12646	0.076127	0.0481873	0.0352105	2	2	2
923	probable E3 ubiquitin-protein ligase HERC4 [Rattus norvegicus]	gi|58865718	1	98.9394	1.33969	0.716984	0.475563	0.0941272	0.16062	0.144831	2	2	2
924	eukaryotic peptide chain release factor GTP-binding subunit ERF3A [Rattus norvegicus]	gi|51571949	1	98.8739	0.95439	1.13431	1.00592	0	0	0	1	1	1
925	Chain A, Crystal Structure Of Lc3	gi|50513823	1	98.8397	0.670031	1.02151	0.610033	0	0	0	1	1	1
926	eukaryotic translation initiation factor 2 subunit 2 [Rattus norvegicus]	gi|40786451	1	98.8127	0.93092	0.725999	1.04599	0	0	0	1	1	1
927	phosphatidylinositol 3-kinase catalytic subunit type 3 [Rattus norvegicus]	gi|12621140	1	98.7934	1.84825	0.838514	0.998406	0	0	0	1	1	1
928	synaptophysin-like protein 1 [Rattus norvegicus]	gi|62079261	1	98.7906	1.4426	1.28128	0.547423	0	0	0	1	1	1
929	unnamed protein product [Rattus norvegicus]	gi|2326263	1	98.7794	3.88939	3.37047	2.58043	0	0	0	1	1	1
930	asparagine synthetase [Rattus norvegicus]	gi|460631	1	98.751	0.45265	0.352469	0.870209	0	0	0	1	1	1
931	peptidyl-prolyl cis-trans isomerase FKBP1B [Rattus norvegicus]	gi|12083613	1	98.713	1.59207	1.70941	1.46776	0	0	0	1	1	1
932	phosphatidylinositol 4-kinase alpha [Rattus norvegicus]	gi|25742825	1	98.713	0.875702	0.90723	0.410619	0	0	0	1	1	1
933	rho guanine nucleotide exchange factor 2 [Rattus norvegicus]	gi|58865728	1	98.7041	0.813527	1.11023	0.75191	0	0	0	1	1	1
934	Chain A, Rat Outer Mitochondrial Membrane Cytochrome B5	gi|15988286	1	98.6114	0.758408	0.456511	0.851263	0	0	0	1	1	1
935	membrane-associated progesterone receptor component 1 [Rattus norvegicus]	gi|11120720	1	98.566	1.0355	1.04712	1.21628	0	0	0	1	1	1
936	protein kinase C delta [Rattus norvegicus]	gi|7019312	1	98.5325	1.78263	1.59715	2.34028	0	0	0	1	1	1
937	Ac2-067 [Rattus norvegicus]	gi|32527721	1	98.5292	1.19155	1.03787	1.08956	0	0	0	1	1	1
938	60S ribosomal protein L10-like [Mus musculus]	gi|242397462	1	98.4276	3.3718	0.993674	0.873039	0	0	0	1	1	1
939	PREDICTED: ubiquitin carboxyl-terminal hydrolase CYLD [Rattus norvegicus]	gi|293355131	1	98.3984	1.43904	1.69185	1.50536	0	0	0	1	1	1
940	inositol-1,4,5-triphosphate receptor [Rattus norvegicus]	gi|204674	1	98.391	1.01285	1.22067	1.60852	0	0	0	1	1	1
941	xin actin-binding repeat-containing protein 2 [Rattus norvegicus]	gi|42538984	1	98.3627	0.647038	0.80252	1.03807	0	0	0	1	1	1
942	peripheral plasma membrane protein CASK [Rattus norvegicus]	gi|11559947	1	98.3535	0.669089	1.40283	1.16831	0	0	0	1	1	1
943	tyrosine hydroxylase [Rattus norvegicus]	gi|986947	1	98.3476	0.126603	0.224136	0.0358724	0	0	0	1	1	1
944	postsynaptic density protein [Rattus norvegicus]	gi|2745840	1	98.3306	0.868863	0.718778	0.781913	0	0	0	1	1	1
945	RecName: Full=Enoyl-CoA delta isomerase 1, mitochondrial; AltName: Full=3,2-trans-enoyl-CoA isomera	gi|118210	1	98.3074	1.6881	1.36607	1.38056	0	0	0	1	1	1
946	ADP-ribosylation factor-like protein 3 [Rattus norvegicus]	gi|12083661	1	98.3074	0.908248	0.966385	0.530971	0	0	0	1	1	1
947	serine protease 23 precursor [Rattus norvegicus]	gi|56090287	1	98.2995	1.62897	0.892252	1.13133	0	0	0	1	1	1
948	Gart protein [Rattus norvegicus]	gi|56388736	1	98.2799	1.06627	1.30542	0.730401	0	0	0	1	1	1
949	RecName: Full=Nitric oxide synthase, brain; AltName: Full=BNOS; AltName: Full=Constitutive NOS; Alt	gi|266646	1	98.2639	0.600428	0.797092	0.913516	0	0	0	1	1	1
950	ribosomal protein L19 [Rattus norvegicus]	gi|554467	1	98.2559	0.749218	1.25646	0.970242	0	0	0	1	1	1
951	secretogranin-3 precursor [Rattus norvegicus]	gi|16758722	1	98.1737	1.45349	0.921576	1.09703	0	0	0	1	1	1
952	oxysterol-binding protein-related protein 1 [Rattus norvegicus]	gi|25282421	1	98.1052	0.918978	1.10125	0.8953	0	0	0	1	1	1
953	cullin-5 [Rattus norvegicus]	gi|12083629	1	98.0921	1.35548	1.29118	1.34482	0	0	0	1	1	1
954	neurexin III-alpha membrane-bound type 3 precursor - rat	gi|539981	1	98.0655	1.62292	1.78118	1.01496	0	0	0	1	1	1
955	serine/threonine-protein kinase mTOR [Rattus norvegicus]	gi|9845251	1	98.027	1.41999	1.42744	0.352055	0	0	0	1	1	1
956	N-terminal EF-hand calcium-binding protein 2 [Rattus norvegicus]	gi|19173782	1	98.0067	0.734937	0.744835	0.938961	0	0	0	1	1	1
957	general vesicular transport factor p115 [Rattus norvegicus]	gi|9507177	1	97.9837	1.07429	1.39108	0.867475	0	0	0	1	1	1
958	synaptobrevin homolog YKT6 [Rattus norvegicus]	gi|162138924	1	97.9032	0.866788	0.794409	0.666856	0	0	0	1	1	1
959	fatty acid-binding protein [Rattus norvegicus]	gi|6601500	1	97.8838	0.985251	0.741712	0.753112	0	0	0	1	1	1
960	serine/Arginine-related protein 53 [Rattus norvegicus]	gi|62079069	1	97.874	1.05577	0.940727	0.966622	0	0	0	1	1	1
961	glutathione S-transferase theta-2 [Rattus norvegicus]	gi|6980992	1	97.8691	0.9	0.826209	0.801858	0	0	0	1	1	1
962	keratin, type II cytoskeletal cochleal [Rattus norvegicus]	gi|114145409	1	97.7942	0.786673	0.38538	0.662552	0	0	0	1	1	1
963	antiquitin [Rattus sp.]	gi|9027561	1	97.7891	0.828007	0.803933	0.896722	0	0	0	1	1	1
964	protein argonaute-2 [Rattus norvegicus]	gi|11024680	1	97.7687	1.05536	0.755728	0.85608	0	0	0	1	1	1
965	sulfotransferase family 1D, member 1 [Rattus norvegicus]	gi|11120724	1	97.748	1.93813	1.19356	1.86553	0	0	0	1	1	1
966	Ab1-205 [Rattus norvegicus]	gi|33086478	1	97.6201	0.808704	0.691559	0.828981	0	0	0	1	1	1
967	olfactory receptor Olr936 [Rattus norvegicus]	gi|47777688	1	97.6146	1.07417	0.28247	2.02645	0.166488	0.0910019	0.0912444	2	2	2
968	long-chain-fatty-acid--CoA ligase 1 [Rattus norvegicus]	gi|25742739	1	97.5646	1.35871	0.784356	1.3196	0	0	0	1	1	1
969	lactoylglutathione lyase [Rattus norvegicus]	gi|46485429	1	97.559	2.26079	1.69096	0.988639	0	0	0	1	1	1
970	eukaryotic translation initiation factor 4B [Rattus norvegicus]	gi|56605726	1	97.5478	0.726134	0.717114	1.10392	0	0	0	1	1	1
971	RecName: Full=Transcription factor A, mitochondrial; Short=mtTFA; Flags: Precursor	gi|22654148	1	97.4906	0.968299	0.559907	0.467792	0	0	0	1	1	1
972	glutathione peroxidase 1 [Rattus norvegicus]	gi|145275165	1	97.4848	0.989624	1.11269	0.670841	0	0	0	1	1	1
973	hypothetical protein LOC302247 [Rattus norvegicus]	gi|114145722	1	97.4791	0.415275	0.6656	0.595695	0	0	0	1	1	1
974	JNK/SAPK-associated protein 1b [Rattus norvegicus]	gi|40714466	1	97.444	1.00589	1.00006	1.06457	0	0	0	1	1	1
975	TEGT [Rattus norvegicus]	gi|456209	1	97.4025	1.07996	0.974372	0.833339	0	0	0	1	1	1
976	40S ribosomal protein S12 [Homo sapiens]	gi|14277700	1	97.3965	3.16361	1.63348	2.24451	0	0	0	1	1	1
977	makorin ring finger protein 1 [Rattus norvegicus]	gi|51948434	1	97.3542	0.941957	0.726758	0.651865	0	0	0	1	1	1
978	leucine zipper putative tumor suppressor 1 [Rattus norvegicus]	gi|23618893	1	97.3481	1.2321	1.44348	0.775662	0	0	0	1	1	1
979	carboxypeptidase E [Rattus norvegicus]	gi|203550	1	97.1387	0.773336	0.809256	0.813388	0	0	0	1	1	1
980	cysteine and glycine-rich protein 1 [Rattus norvegicus]	gi|8393206	1	97.1122	1.2145	0.549405	0.811893	0	0	0	1	1	1
981	RecName: Full=Aspartoacylase; AltName: Full=Aminoacylase-2; Short=ACY-2	gi|122065121	1	97.0989	0.667965	1.29262	0.682952	0	0	0	1	1	1
982	oxidation resistance protein 1 isoform 3 [Rattus norvegicus]	gi|309384246	1	97.0922	0.83309	0.942803	1.38359	0	0	0	1	1	1
983	branched-chain alpha-keto acid dihydrolipoyl acyltransferase [Rattus norvegicus]	gi|12964662	1	97.0518	1.03842	1.19	1.31783	0	0	0	1	1	1
984	SNERG-1protein [Rattus norvegicus]	gi|8453205	1	97.0245	0.87901	1.03666	1.016	0	0	0	1	1	1
985	Chain A, Rat Brain 3-Hydroxyacyl-Coa Dehydrogenase Binary Complex With Nadh And Estradiol	gi|14488724	1	96.9622	1.74737	3.00792	2.71346	0	0	0	1	1	1
986	ras-related protein R-Ras2 isoform a [Homo sapiens]	gi|21361416	1	96.9552	1.06889	1.15077	0.778089	0	0	0	1	1	1
987	stathmin [Rattus norvegicus]	gi|8393696	1	96.9199	1.10757	0.828009	0.62261	0	0	0	1	1	1
988	fumarylacetoacetate hydrolase domain-containing protein 1 [Rattus norvegicus]	gi|68163417	1	96.9128	1.77605	3.03491	1.97312	0	0	0	1	1	1
989	interleukin enhancer-binding factor 2 [Rattus norvegicus]	gi|114145744	1	96.8368	0.952652	1.36461	0.963754	0	0	0	1	1	1
990	monoacylglycerol lipase ABHD12 [Rattus norvegicus]	gi|66730294	1	96.8117	1.619	1.32611	1.6702	0	0	0	1	1	1
991	solute carrier family 39 (zinc transporter), member 7 [Rattus norvegicus]	gi|57114294	1	96.7299	0.732873	0.633269	0.316972	0	0	0	1	1	1
992	calpastatin isoform b [Rattus norvegicus]	gi|76159288	1	96.5993	1.02063	1.36979	1.615	0	0	0	1	1	1
993	EG3RVC [Rattus norvegicus]	gi|32423788	1	96.3729	0.858707	0.766352	0.702923	0	0	0	1	1	1
994	RecName: Full=Hexaprenyldihydroxybenzoate methyltransferase, mitochondrial; AltName: Full=3,4-dihyd	gi|57015268	1	96.3139	0.662362	0.92949	0.921004	0	0	0	1	1	1
995	Psmd1 protein [Rattus norvegicus]	gi|56388811	1	96.2884	0.979202	0.250731	0.75868	0	0	0	1	1	1
996	RecName: Full=STE20-like serine/threonine-protein kinase; Short=STE20-like kinase; AltName: Full=ST	gi|81908254	1	96.0684	1.42663	1.08002	1.29001	0	0	0	1	1	1
997	RecName: Full=Phosphatidylinositol-4-phosphate 5-kinase type-1 gamma; Short=PIP5K1-gamma; Short=Ptd	gi|78099090	1	95.9954	0.889105	0.796611	1.01749	0	0	0	1	1	1
998	transmembrane emp24 domain-containing protein 10 precursor [Rattus norvegicus]	gi|16758214	1	95.8926	1.42844	1.48773	1.81596	0	0	0	1	1	1
999	catenin alpha-1 [Rattus norvegicus]	gi|55742755	1	95.7581	1.10888	0.906982	1.05577	0	0	0	1	1	1
1000	leucine-rich repeat-containing protein 7 [Rattus norvegicus]	gi|16924000	1	95.7581	0.717545	0.53719	1.41833	0	0	0	1	1	1
1001	kinesin light chain 1 isoform C [Rattus norvegicus]	gi|126517467	1	95.7581	2.52793	1.46097	0.979545	0	0	0	1	1	1
1002	dipeptidyl peptidase 3 [Rattus norvegicus]	gi|16758578	1	95.7385	1.25269	1.05965	1.20588	0	0	0	1	1	1
1003	long-chain specific acyl-CoA dehydrogenase, mitochondrial precursor [Rattus norvegicus]	gi|6978431	1	95.7385	1.25946	1.11953	0.499425	0	0	0	1	1	1
1004	ribosomal protein L14 [Rattus norvegicus]	gi|114145740	1	95.5319	0.308884	0.718935	0.780381	0	0	0	1	1	1
1005	40S ribosomal protein S4, X isoform X isoform [Homo sapiens]	gi|4506725	1	95.517	0.697811	1.06992	0.990319	0	0	0	1	1	1
1006	phosphatidylinositide phosphatase SAC1 [Rattus norvegicus]	gi|16758640	1	95.3702	0.825928	0.873238	0.679349	0	0	0	1	1	1
1007	cAMP-dependent protein kinase type I regulatory subunit [Rattus norvegicus]	gi|1661221	1	95.3595	1.01969	0.873507	1.00556	0	0	0	1	1	1
1008	myotubularin-related protein 9 [Rattus norvegicus]	gi|54114991	1	95.1296	0.620682	0.831764	0.600959	0	0	0	1	1	1
1009	ATP synthase-coupling factor 6, mitochondrial precursor [Rattus norvegicus]	gi|16758388	1	95.0047	1.11248	1.31896	1.06985	0	0	0	1	1	1
